# Supplementary material for: Historical Asbestos Measurements in Denmark—A National Database
Source: Int J Environ Res Public Health. 2022 Jan 6;19(2):643. doi: 10.3390/ijerph19020643 (PMC8775413; doi:10.3390/ijerph19020643)
Supplement: Supplementary file 1 [file ijerph-19-00643-s001.zip]

Archive with 2 entries (2 files):
- Supplementary materials_final_cleaned.pdf
- Supplementary Table S2_Historical asbestos measurements in Denmark - National Database.xlsx
