# Supplementary material for: Historical Asbestos Measurements in Denmark—A National Database
Source: Int J Environ Res Public Health. 2022 Jan 6;19(2):643. doi: 10.3390/ijerph19020643 (PMC8775413; doi:10.3390/ijerph19020643)
Supplement: Supplementary file 1 [file ijerph-19-00643-s001.zip › Supplementary Table S2_Historical asbestos measurements in Denmark - National Database.xlsx]

## Sheet: DATABASE
Origin of data	Journal Number	Industry sector	DSE77_v5 (harmonized and validated industry codes)	Job code (ARTARB)	Task code (ARBOPG)	Categories of occ. title groups	Description of measurement place	Simplyfied description of activity	Detailed description of activity	Worker experience(specify the worker experience in years according the drop down list)	Working hours/day at the measurement position	Number of people working in the same working area (potentially exposed group of people)	Purpose of the measurement (use drop down list)	Sampling position (use drop down list)	Material (CAS Name)	CAS Number	General ventilation (use drop down list)	Control measures	Personal protection	Air temperature (ºC)	Relative humidity (%)	Anonymous sampling case number	Anonymous subject identifier (if several samplings were done with the same person, please atribute a number starting from "1")(X if stationary)	Test number	Date of sampling (dd-mm-yyyy)	Start time of sampling (hh:mm)	End time of sampling (hh:mm)	Sampled time (hh:mm)	Pump Flow (L/min)	Volume sampled (L; dm3)	Counts of fibers	Number of fields analysed	Concentration (fibers/cm3)	Dust concentration (mg/m3)	Filter sampling method (please specify according the ANAMET worksheet)	Analysis method (fibers counting); (please specify according the ANAMET worksheet)	Comments	General notes regarding specific case	Relevancy of the exposure scenario
National Research Center for the Working Environment (NRCWE) and National archives	83-432-369	Automotive service	95139	16000	1113	Maintenance jobs such as electrician, mechanic	Mechanic workshop (clutch and brake service)	Mechanic workshop (clutch and brake service)	The worker took of a wheel and the brake coating. Afterwards they vaccum cleaned the dust	N/A	N/A	N/A	N/A	Personal (unknown if RPE was used; unknown if it is measured inside or outside respiratory mask)	Asbestos	N/A	N/A	N/A	Not recorded (assumed no respiratory protection)	N/A	N/A	0	1	15	1983-01-04	08:13:00	08:36:00	00:23:00	1.9	43.7	7	100	0.2	N/A	3	7	The production conditions were "under normal"- not representative; no blind filter available	0.8 um cellulose filter type and Optical microscope	RELEVANT
National Research Center for the Working Environment (NRCWE) and National archives	83-432-429	Automotive service	95139	16000	1113	Maintenance jobs such as electrician, mechanic	Mechanic workshop (clutch and brake service)	Mechanic workshop (clutch and brake service)	The worker (mechanical trainee for 2 years) is doing service on the brake coating. The worker took off a wheel and did maintenance on the truck brake. Afterwards he vaccum cleaned.	0-5 years	4	4	Regulatory check requested by Danish authorities	Personal (no respiratory protection)	Asbestos	N/A	Weak natural ventilation	None	None; only normal working clothes and safety shoes	9.5	55	0	1	16	1985-02-10	09:00:00	10:15:00	01:15:00	1.9	142.5	N/A	N/A	0.16	N/A	3	7	The production conditions were "normal"	0.8 um cellulose filter type and Optical microscope	RELEVANT
National Research Center for the Working Environment (NRCWE) and National archives	83-432-429	Automotive service	95139	16000	1113	Maintenance jobs such as electrician, mechanic	Mechanic workshop (clutch and brake service)	Mechanic workshop (clutch and brake service)	The worker is doing service on the brake coating. He is handling the truck brakes.	0-5 years	4	4	Regulatory check requested by Danish authorities	Personal (no respiratory protection)	Asbestos	N/A	Weak natural ventilation	Local exhaustion ventilation	None; only normal working clothes and safety shoes	9.5	55	1	2	17	1985-02-10	09:05:00	10:20:00	01:15:00	1.9	142.5	N/A	N/A	0.12	N/A	3	7	The production conditions were "normal"	0.8 um cellulose filter type and Optical microscope	RELEVANT
National Research Center for the Working Environment (NRCWE) and National archives	83-432-561	Civil defense	91030	28300	504	Transport, storage, package asbestos products	Stock Expedition	Packaging	Packing of brake lining (approx. 160 pieces): American brake linings arrives in packages of 30 or 50 pieces. They are opened and laid on a tabel. From here they are placed in plastic covers individuelly.	20-25 years	1	1	Sampling requested by the company or person	Personal (no respiratory protection)	Asbestos	N/A	Weak natural ventilation	N/A	None; only normal working clothes and safety shoes	17.8	50	0	1	18	1983-05-03	11:19:00	11:56:00	00:37:00	1.9	70.3	N/A	N/A	0.98	N/A	3	7	The production conditions were "normal"	0.8 um cellulose filter type and Optical microscope	RELEVANT
National Research Center for the Working Environment (NRCWE) and National archives	83-432-561	Civil defense	91030	28300	504	Active handling of asbestos products (dismantling, brushing, cutting, abrading, sawing, grinding, shredding, milling, assembling, pouring, mixing, sanding, sieving and welding)	Stock Expedition	Welding	Afterwards, are they welded together in the ends.	20-25 years	1	1	Sampling requested by the company or person	Personal (no respiratory protection)	Asbestos	N/A	Weak natural ventilation	N/A	None; only normal working clothes and safety shoes	17.8	50	0	2	19	1983-05-03	11:19:00	11:56:00	00:37:00	1.9	70.3	N/A	N/A	1.48	N/A	3	7	The production conditions were "normal"	0.8 um cellulose filter type and Optical microscope	RELEVANT
National Research Center for the Working Environment (NRCWE) and National archives	83-432-565	Municipal administration	91050	20100	100	General supervision of work processes and inspection tasks	Regular office work	Regular office work	Room: A339	N/A	N/A	N/A	Regulatory check requested by Danish authorities	Stationary unknown location	Asbestos	N/A	N/A	N/A	N/A (measured in a stationary position)	N/A	N/A	0	X	471	1982-04-28	09:15:00	15:00:00	05:45:00	1.9	655.5	N/A	N/A	N/A	0.099	1	1	The production conditions were "normal"	Indoor dust; 8 um cellulose acet weighing	RELEVANT
National Research Center for the Working Environment (NRCWE) and National archives	83-432-565	Municipal administration	91050	20100	100	General supervision of work processes and inspection tasks	Regular office work	Regular office work	Room: A305	N/A	N/A	N/A	Regulatory check requested by Danish authorities	Stationary unknown location	Asbestos	N/A	N/A	N/A	N/A (measured in a stationary position)	N/A	N/A	1	X	472	1982-04-28	09:25:00	15:05:00	05:40:00	1.9	646	N/A	N/A	N/A	0.103	1	1	N/A	Indoor dust; 8 um cellulose acet weighing	RELEVANT
National Research Center for the Working Environment (NRCWE) and National archives	83-432-696	Municipal administration	91040	20100	100	General supervision of work processes and inspection tasks	Regular office work	Regular office work	Room: A305	N/A	N/A	N/A	Regulatory check requested by Danish authorities	Stationary unknown location	Asbestos	N/A	Mechanical ventilation	Mechanical ventilation	N/A (measured in a stationary position)	N/A	N/A	0	X	22	1983-06-29	08:30:00	14:18:00	05:48:00	1.9	661.2	5	20	0.04	N/A	3	7	The production conditions were "normal"	0.8 um cellulose filter type and Optical microscope; Note in original document: "You are not likely to find anything doing analysis due to contamination source are asbestolux plates at the ceilling".	RELEVANT
National Research Center for the Working Environment (NRCWE) and National archives	83-432-741	Power plant	41010	16000	612	Active handling of asbestos products (dismantling, brushing, cutting, abrading, sawing, grinding, shredding, milling, assembling, pouring, mixing, sanding, sieving and welding)	A Kettle made of asbetos plates; In the steam production of a Powerplant, needs to be refurbished.	Renovation	Rebuilding the kettele and discarding of the asbetos plates.	N/A	N/A	N/A	Sampling requested by the company or person	Stationary unknown location	Asbestos	N/A	Weak natural ventilation	Local exhaustion ventilation	N/A (measured in a stationary position)	N/A	N/A	0	X	5	1983-08-16	13:50:00	15:26:00	01:36:00	1.9	182.4	N/A	N/A	0.7	N/A	3	7	N/A	0.8 um cellulose filter type and Optical microscope	RELEVANT
National Research Center for the Working Environment (NRCWE) and National archives	84-432-1013	Construction	50121	16000	1808	Active handling of asbestos products (dismantling, brushing, cutting, abrading, sawing, grinding, shredding, milling, assembling, pouring, mixing, sanding, sieving and welding)	Construction site	Cutting eternite plates	Cutting eternite plates	0-5 years	0.5-2	2	N/A	Personal (no respiratory protection)	Asbestos	N/A	Strong natural ventilation	Local exhaustion ventilation	None; only normal working clothes and safety shoes	N/A	N/A	0	1	1	1984-01-05	10:07:00	10:22:00	00:15:00	1.9	28.5	80	100	3	N/A	3	7	The production conditions were "over normal"	0.8 um cellulose filter type and Optical microscope	RELEVANT
National Research Center for the Working Environment (NRCWE) and National archives	84-432-1013	Construction	50121	16000	1808	Active handling of asbestos products (dismantling, brushing, cutting, abrading, sawing, grinding, shredding, milling, assembling, pouring, mixing, sanding, sieving and welding)	Construction site	Cutting eternite plates	Cutting eternite plates	0-5 years	0.5-2	2	N/A	Personal (no respiratory protection)	Asbestos	N/A	Strong natural ventilation	Local exhaustion ventilation	None; only normal working clothes and safety shoes	N/A	N/A	0	1	2	1984-01-05	10:07:00	10:22:00	00:15:00	1.9	28.5	118	94	4.7	N/A	3	7	The production conditions were "over normal"	0.8 um cellulose filter type and Optical microscope	RELEVANT
National Research Center for the Working Environment (NRCWE) and National archives	84-432-1196	Automotive service	95139	12900	1113	Maintenance jobs such as electrician, mechanic	Brake and clutch service	Mechanic workshop (clutch and brake service)	Table at the entrance: branch of droms/ taking of blocks	N/A	N/A	N/A	Regulatory check requested by Danish authorities	Stationary unknown location	Asbestos	N/A	Weak natural ventilation	Local exhaustion ventilation	N/A (measured in a stationary position)	N/A	N/A	0	X	108	1984-09-26	09:23:00	09:38:00	00:15:00	1.9	28.5	5	50	N/A	N/A	3	7	The production conditions were "over normal"	0.8 um cellulose filter type and Optical microscope. Low confidence in the results	NOT RELEVANT (because concentration of asbestos is not available)
National Research Center for the Working Environment (NRCWE) and National archives	84-432-1196	Automotive service	95139	12900	1113	Maintenance jobs such as electrician, mechanic	Brake and clutch service	Mechanic workshop (clutch and brake service)	Table at the entrance: branch of droms/ taking of blocks	N/A	N/A	N/A	Regulatory check requested by Danish authorities	Stationary unknown location	Asbestos	N/A	Weak natural ventilation	Local exhaustion ventilation	N/A (measured in a stationary position)	N/A	N/A	0	X	109	1984-09-26	09:40:00	11:05:00	01:25:00	1.9	161.5	10.5	50	0.1	N/A	3	7	The production conditions were "over normal"	0.8 um cellulose filter type and Optical microscope. Low confidence in the results	RELEVANT
National Research Center for the Working Environment (NRCWE) and National archives	84-432-1196	Automotive service	95139	12900	1113	Maintenance jobs such as electrician, mechanic	Brake and clutch service	Mechanic workshop (clutch and brake service)	Branch of droms/ taking of blocks	25-99 years	N/A	N/A	Regulatory check requested by Danish authorities	Personal (no respiratory protection)	Asbestos	N/A	Weak natural ventilation	Local exhaustion ventilation	None; only normal working clothes and safety shoes	N/A	N/A	1	1	106	1984-09-26	09:15:00	11:05:00	01:50:00	1.9	209	100.5	82	0.6	N/A	3	7	N/A	0.8 um cellulose filter type and Optical microscope. Low confidence in the results	RELEVANT
National Research Center for the Working Environment (NRCWE) and National archives	84-432-1196	Automotive service	95139	12900	1113	Maintenance jobs such as electrician, mechanic	Brake and clutch service	Mechanic workshop (clutch and brake service)	Table at the entrance: branch of droms/ taking of blocks	N/A	N/A	N/A	Regulatory check requested by Danish authorities	Stationary unknown location	Asbestos	N/A	Weak natural ventilation	Local exhaustion ventilation	N/A (measured in a stationary position)	N/A	N/A	0	X	110	1984-09-26	09:55:00	10:10:00	00:15:00	1.9	28.5	46	50	3.4	N/A	3	7	The production conditions were "over normal"	0.8 um cellulose filter type and Optical microscope. Low confidence in the results	RELEVANT
National Research Center for the Working Environment (NRCWE) and National archives	84-432-1196	Automotive service	95139	12900	1113	Maintenance jobs such as electrician, mechanic	Brake and clutch service	Mechanic workshop (clutch and brake service)	Table at the entrance: branch of droms/ taking of blocks	N/A	N/A	N/A	Regulatory check requested by Danish authorities	Stationary unknown location	Asbestos	N/A	Weak natural ventilation	Local exhaustion ventilation	N/A (measured in a stationary position)	N/A	N/A	0	X	112	1984-09-26	10:50:00	11:05:00	00:15:00	1.9	28.5	6.5	50	0.1	N/A	3	7	The production conditions were "over normal"	0.8 um cellulose filter type and Optical microscope. Low confidence in the results	RELEVANT
National Research Center for the Working Environment (NRCWE) and National archives	84-432-1196	Automotive service	95139	12900	1113	Maintenance jobs such as electrician, mechanic	Brake and clutch service	Mechanic workshop (clutch and brake service)	Branch of droms/ taking of blocks	25-99 years	N/A	N/A	Regulatory check requested by Danish authorities	Personal (no respiratory protection)	Asbestos	N/A	Weak natural ventilation	Local exhaustion ventilation	None; only normal working clothes and safety shoes	N/A	N/A	1	1	107	1984-09-26	09:15:00	09:30:00	00:15:00	1.9	28.5	7	50	0.2	N/A	3	7	N/A	0.8 um cellulose filter type and Optical microscope. Low confidence in the results	RELEVANT
National Research Center for the Working Environment (NRCWE) and National archives	84-432-1196	Automotive service	95139	12900	1113	Maintenance jobs such as electrician, mechanic	Brake and clutch service	Mechanic workshop (clutch and brake service)	Branch of droms/ taking of blocks	25-99 years	N/A	N/A	Regulatory check requested by Danish authorities	Personal (no respiratory protection)	Asbestos	N/A	Weak natural ventilation	Local exhaustion ventilation	None; only normal working clothes and safety shoes	N/A	N/A	1	1	111	1984-09-26	09:52:00	10:07:00	00:15:00	1.9	28.5	11	50	0.5	N/A	3	7	N/A	0.8 um cellulose filter type and Optical microscope. Low confidence in the results	RELEVANT
National Research Center for the Working Environment (NRCWE) and National archives	84-432-1196	Automotive service	95139	12900	1113	Maintenance jobs such as electrician, mechanic	Brake and clutch service	Mechanic workshop (clutch and brake service)	Branch of droms/ taking of blocks	25-99 years	N/A	N/A	Regulatory check requested by Danish authorities	Personal (no respiratory protection)	Asbestos	N/A	Weak natural ventilation	Local exhaustion ventilation	None; only normal working clothes and safety shoes	N/A	N/A	1	1	113	1984-09-26	10:45:00	11:00:00	00:15:00	1.9	28.5	8	50	0.2	N/A	3	7	N/A	0.8 um cellulose filter type and Optical microscope. Low confidence in the results	RELEVANT
National Research Center for the Working Environment (NRCWE) and National archives	84-432-1259	Carpentry	50140	16000	1608	Active handling of asbestos products (dismantling, brushing, cutting, abrading, sawing, grinding, shredding, milling, assembling, pouring, mixing, sanding, sieving and welding)	Carpentry business	Cutting eternite plates	Roofing: plate cutting with coarse blade (eternite plates)	25-99 years	8	0	Regulatory check requested by Danish authorities	Personal (no respiratory protection)	Asbestos	N/A	Strong natural ventilation	None	None; only normal working clothes and safety shoes	N/A	N/A	0	1	142	1984-04-06	09:59:00	11:02:00	01:03:00	1.9	119.7	7	100	0.07	N/A	3	7	The production conditions were "normal"	0.8 um cellulose filter type and Optical microscope	RELEVANT
National Research Center for the Working Environment (NRCWE) and National archives	84-432-1259	Carpentry	50140	16000	1608	Active handling of asbestos products (dismantling, brushing, cutting, abrading, sawing, grinding, shredding, milling, assembling, pouring, mixing, sanding, sieving and welding)	Carpentry business	Cutting eternite plates	Roofing: plate cutting with glue blade (eternit plates)	25-99 years	8	0	Regulatory check requested by Danish authorities	Personal (no respiratory protection)	Asbestos	N/A	Strong natural ventilation	None	None; only normal working clothes and safety shoes	N/A	N/A	1	1	143	1984-04-11	13:01:00	14:02:00	01:01:00	1.9	115.9	8	100	0.08	N/A	3	7	The production conditions were "normal"	0.8 um cellulose filter type and Optical microscope	RELEVANT
National Research Center for the Working Environment (NRCWE) and National archives	84-432-1259	Carpentry	50140	16000	1608	Active handling of asbestos products (dismantling, brushing, cutting, abrading, sawing, grinding, shredding, milling, assembling, pouring, mixing, sanding, sieving and welding)	Carpentry business	Cutting eternite plates	Roofing: plate cutting with coarse blade (eternit plates)	25-99 years	8	0	Regulatory check requested by Danish authorities	Personal (no respiratory protection)	Asbestos	N/A	Strong natural ventilation	None	None; only normal working clothes and safety shoes	N/A	N/A	2	1	3	1984-04-13	10:05:00	11:08:00	01:03:00	1.9	119.7	36	100	0.35	N/A	3	7	The production conditions were "normal"	0.8 um cellulose filter type and Optical microscope	RELEVANT
National Research Center for the Working Environment (NRCWE) and National archives	84-432-1259	Carpentry	50140	16000	1501	Active handling of asbestos products (dismantling, brushing, cutting, abrading, sawing, grinding, shredding, milling, assembling, pouring, mixing, sanding, sieving and welding)	Carpentry business	Cutting eternite plates	Roofing: Plate laying (The plates are cut with coarse blade, eternit plates)	05-10 years	8	0	Regulatory check requested by Danish authorities	Personal (no respiratory protection)	Asbestos	N/A	Strong natural ventilation	None	None; only normal working clothes and safety shoes	N/A	N/A	3	2	2	1984-04-13	10:05:00	11:08:00	01:03:00	1.9	119.7	40	100	0.39	N/A	3	7	The production conditions were "normal"	0.8 um cellulose filter type and Optical microscope	RELEVANT
National Research Center for the Working Environment (NRCWE) and National archives	84-432-1259	Carpentry	50140	16000	1501	Active handling of asbestos products (dismantling, brushing, cutting, abrading, sawing, grinding, shredding, milling, assembling, pouring, mixing, sanding, sieving and welding)	Carpentry business	Cutting eternite plates	Roofing: plate laying(eternit plates cut with fine blade).	05-10 years	8	0	Regulatory check requested by Danish authorities	Personal (no respiratory protection)	Asbestos	N/A	Strong natural ventilation	None	None; only normal working clothes and safety shoes	N/A	N/A	4	2	1	1984-04-11	13:01:00	14:02:00	01:01:00	1.9	115.9	31	100	0.32	N/A	3	7	The production conditions were "normal"	0.8 um cellulose filter type and Optical microscope	RELEVANT
National Research Center for the Working Environment (NRCWE) and National archives	84-432-1259	Carpentry	50140	16000	1501	Active handling of asbestos products (dismantling, brushing, cutting, abrading, sawing, grinding, shredding, milling, assembling, pouring, mixing, sanding, sieving and welding)	Carpentry business	Cutting eternite plates	Roof laying: Corner and hollow cutting in eternite plates with coarse blade.	05-10 years	8	0	Regulatory check requested by Danish authorities	Personal (no respiratory protection)	Asbestos	N/A	Strong natural ventilation	None	None; only normal working clothes and safety shoes	N/A	N/A	5	2	144	1984-04-09	09:50:00	10:55:00	01:05:00	1.9	123.5	25	100	0.24	N/A	3	7	The production conditions were "normal"	0.8 um cellulose filter type and Optical microscope	RELEVANT
National Research Center for the Working Environment (NRCWE) and National archives	84-432-1259	Carpentry	50140	16000	1501	Active handling of asbestos products (dismantling, brushing, cutting, abrading, sawing, grinding, shredding, milling, assembling, pouring, mixing, sanding, sieving and welding)	Carpentry business	Cutting eternite plates	Roof laying: the plates are cut with coarse blade but by someone else. 8eternit plates)	05-10 years	8	0	Regulatory check requested by Danish authorities	Personal (no respiratory protection)	Asbestos	N/A	Strong natural ventilation	None	None; only normal working clothes and safety shoes	N/A	N/A	6	2	141	1984-04-06	09:59:00	11:02:00	01:03:00	1.9	119.7	20	100	0.2	N/A	3	7	The production conditions were "normal"	0.8 um cellulose filter type and Optical microscope	RELEVANT
National Research Center for the Working Environment (NRCWE) and National archives	84-432-1262	Welfare institution	93406	16000	1307	Active handling of asbestos products (dismantling, brushing, cutting, abrading, sawing, grinding, shredding, milling, assembling, pouring, mixing, sanding, sieving and welding)	Workshop	Assembly line	Manual assembly and mounting of lamp sockets.	N/A	8	N/A	Sampling requested by the company or person	Personal (no respiratory protection)	Asbestos	N/A	Mechanical ventilation	Mechanical ventilation	None; only normal working clothes and safety shoes	N/A	N/A	0	1	3	1984-05-07	10:01:00	11:07:00	01:06:00	1.9	125.4	27	100	0.25	N/A	3	7	The production conditions were "normal"	0.8 um cellulose filter type and Optical microscope	RELEVANT
National Research Center for the Working Environment (NRCWE) and National archives	84-432-1262	Welfare institution	93406	16000	1307	Active handling of asbestos products (dismantling, brushing, cutting, abrading, sawing, grinding, shredding, milling, assembling, pouring, mixing, sanding, sieving and welding)	Workshop	Assembly line	Pile items into boxes	N/A	8	N/A	Sampling requested by the company or person	Personal (no respiratory protection)	Asbestos	N/A	Mechanical ventilation	Mechanical ventilation	None; only normal working clothes and safety shoes	N/A	N/A	0	1	6	1984-05-07	11:10:00	11:25:00	00:15:00	1.9	28.5	17.5	100	0.71	N/A	3	7	The production conditions were "normal"	0.8 um cellulose filter type and Optical microscope	RELEVANT
National Research Center for the Working Environment (NRCWE) and National archives	84-432-1262	Welfare institution	93406	16000	1307	Active handling of asbestos products (dismantling, brushing, cutting, abrading, sawing, grinding, shredding, milling, assembling, pouring, mixing, sanding, sieving and welding)	Workshop	Assembly line	Manual assembly and mounting of lamp sockets.	N/A	N/A	N/A	Sampling requested by the company or person	Personal (no respiratory protection)	Asbestos	N/A	Mechanical ventilation	Mechanical ventilation	None; only normal working clothes and safety shoes	N/A	N/A	1	2	4	1984-05-07	10:13:00	11:30:00	01:17:00	1.9	146.3	17	100	0.14	N/A	3	7	The production conditions were "normal"	0.8 um cellulose filter type and Optical microscope	RELEVANT
National Research Center for the Working Environment (NRCWE) and National archives	84-432-1292	Railway service	38312	14903	108	Cleaning activities	Renovation of runway engines (S-trains).	Cleaning	Cleaning of Durestos(material of approx. 50% asbestous) lay in between. Hand scraping with chisel on three contact surfaces.	N/A	N/A	3	Regulatory check requested by Danish authorities	Personal (no respiratory protection)	Asbestos	N/A	Mechanical ventilation	Mechanical ventilation	None; only normal working clothes and safety shoes	N/A	N/A	0	1	00099	1984-08-29	10:17:00	10:57:00	00:40:00	1.9	76	32	100	0.5	N/A	3	7	The production conditions were "normal"	0.8 um cellulose filter type and Optical microscope	RELEVANT
National Research Center for the Working Environment (NRCWE) and National archives	84-432-1292	Railway service	38312	14903	108	Cleaning activities	Renovation of runway engines (S-trains).	Cleaning	Cleaning of Durestos(material of approx. 50% asbestous) lay in between. Hand scraping with chisel on three contact surfaces.	N/A	N/A	3	Regulatory check requested by Danish authorities	Personal (no respiratory protection)	Asbestos	N/A	Mechanical ventilation	Mechanical ventilation	None; only normal working clothes and safety shoes	N/A	N/A	0	2	00100	1984-08-29	10:17:00	10:32:00	00:15:00	1.9	28.5	39	100	1.6	N/A	3	7	The production conditions were "normal"	0.8 um cellulose filter type and Optical microscope	RELEVANT
National Research Center for the Working Environment (NRCWE) and National archives	84-432-1292	Railway service	38312	14903	108	Cleaning activities	Renovation of runway engines (S-trains).	Cleaning	Cleaning of Durestos(material of approx. 50% asbestous) lay in between. Hand scraping with chisel on three contact surfaces.	N/A	N/A	3	Regulatory check requested by Danish authorities	Personal (no respiratory protection)	Asbestos	N/A	Mechanical ventilation	Mechanical ventilation	None; only normal working clothes and safety shoes	N/A	N/A	0	3	00101	1984-08-29	10:32:00	10:47:00	00:15:00	1.9	28.5	29	100	1.2	N/A	3	7	The production conditions were "normal"	0.8 um cellulose filter type and Optical microscope	RELEVANT
National Research Center for the Working Environment (NRCWE) and National archives	84-432-1292	Railway service	38312	14903	108	Cleaning activities	Renovation of runway engines (S-trains).	Cleaning	Cleaning of Durestos(material of approx. 50% asbestous) lay in between. Hand scraping with chisel on three contact surfaces.	N/A	N/A	3	Regulatory check requested by Danish authorities	Personal (no respiratory protection)	Asbestos	N/A	Mechanical ventilation	Mechanical ventilation	None; only normal working clothes and safety shoes	N/A	N/A	0	4	00102	1984-08-29	10:47:00	10:52:00	00:05:00	1.9	9.5	28	100	3.5	N/A	3	7	The production conditions were "normal"	0.8 um cellulose filter type and Optical microscope	RELEVANT
National Research Center for the Working Environment (NRCWE) and National archives	85-432-1769	Automotive service	95131	16000	2500	Active handling of asbestos products (dismantling, brushing, cutting, abrading, sawing, grinding, shredding, milling, assembling, pouring, mixing, sanding, sieving and welding)	Mechanical workshop for trucks (Clutch and brake service)	Grinding	Grinding with grinding belt on brake lining and turning.	05-10 years	4	N/A	Regulatory check requested by Danish authorities	Personal (no respiratory protection)	Asbestos	N/A	Mechanical ventilation	Mechanical ventilation	None; only normal working clothes and safety shoes	N/A	N/A	0	1	00009	1985-03-13	08:45:00	09:00:00	00:15:00	1.9	28.5	41	100	1.7	N/A	3	7	The production conditions were "normal"	0.8 um cellulose filter type and Optical microscope	RELEVANT
National Research Center for the Working Environment (NRCWE) and National archives	85-432-1769	Automotive service	95131	12900	2500	Maintenance jobs such as electrician, mechanic	Mechanical workshop for trucks (Clutch and brake service)	Mechanic workshop (clutch and brake service)	Brake lining removal.	05-10 years	4	N/A	Regulatory check requested by Danish authorities	Personal (no respiratory protection)	Asbestos	N/A	Mechanical ventilation	Mechanical ventilation	None; only normal working clothes and safety shoes	N/A	N/A	0	1	00010	1985-03-13	09:00:00	09:27:00	00:27:00	1.9	51.3	28.5	100	0.7	N/A	3	7	The production conditions were "normal"	0.8 um cellulose filter type and Optical microscope	RELEVANT
National Research Center for the Working Environment (NRCWE) and National archives	85-432-1769	Automotive service	95131	12900	2500	Maintenance jobs such as electrician, mechanic	Mechanical workshop for trucks (Clutch and brake service)	Mechanic workshop (clutch and brake service)	Scratches/grinding of brake tray. Uses a pressure lift.	05-10 years	4	N/A	Regulatory check requested by Danish authorities	Personal (no respiratory protection)	Asbestos	N/A	Mechanical ventilation	Mechanical ventilation	None; only normal working clothes and safety shoes	N/A	N/A	0	1	00276	1985-03-13	10:02:00	10:20:00	00:18:00	1.9	34.2	11.5	100	0.4	N/A	3	7	The production conditions were "normal"	0.8 um cellulose filter type and Optical microscope	RELEVANT
National Research Center for the Working Environment (NRCWE) and National archives	85-432-1769	Automotive service	95131	12900	2500	Maintenance jobs such as electrician, mechanic	Mechanical workshop for trucks (Clutch and brake service)	Mechanic workshop (clutch and brake service)	Brake lining removal.	15-20 years	0.5	N/A	Regulatory check requested by Danish authorities	Personal (no respiratory protection)	Asbestos	N/A	Mechanical ventilation	Mechanical ventilation	None; only normal working clothes and safety shoes	N/A	N/A	2	2	00008	1985-03-13	08:25:00	08:40:00	00:15:00	1.9	28.5	36	100	1.5	N/A	3	7	The production conditions were "normal"	0.8 um cellulose filter type and Optical microscope	RELEVANT
National Research Center for the Working Environment (NRCWE) and National archives	85-432-1824	Railway service	71110	16000	1113	Active handling of asbestos products (dismantling, brushing, cutting, abrading, sawing, grinding, shredding, milling, assembling, pouring, mixing, sanding, sieving and welding)	Repair of S-train	Repair of S-train	Changing of packings on Girling. Asbestous packings on a S-train.	0-5 years	2	1	Regulatory check requested by Danish authorities	Personal (no respiratory protection)	Asbestos	N/A	N/A	None	None; only normal working clothes and safety shoes	N/A	N/A	0	1	281	1985-04-22	11:17:00	12:01:00	00:44:00	1.9	83.6	N/A	N/A	1.8	N/A	3	7	The production conditions were "normal"	0.8 um cellulose filter type and Optical microscope	RELEVANT
National Research Center for the Working Environment (NRCWE) and National archives	85-432-1824	Railway service	71110	N/A	1113	Active handling of asbestos products (dismantling, brushing, cutting, abrading, sawing, grinding, shredding, milling, assembling, pouring, mixing, sanding, sieving and welding)	Repair of S-train	Repair of S-train	Between train trackes, outside of the entrance to the depot on top of three wooden pallets.	N/A	N/A	N/A	Regulatory check requested by Danish authorities	Stationary unknown location	Asbestos	N/A	N/A	None	N/A (measured in a stationary position)	N/A	N/A	1	X	280	1985-04-22	11:00:00	12:08:00	01:08:00	1.9	129.2	N/A	N/A	0.2	N/A	3	7	The production conditions were "normal"	0.8 um cellulose filter type and Optical microscope	RELEVANT
National Research Center for the Working Environment (NRCWE) and National archives	85-432-1927	Railway service	71110	16000	1113	Active handling of asbestos products (dismantling, brushing, cutting, abrading, sawing, grinding, shredding, milling, assembling, pouring, mixing, sanding, sieving and welding)	Depot Workshop for trains (reparation).	Renovation of runway engines (S-trains).	Change of brake tray.	0-5 years	4	1	Regulatory check requested by Danish authorities	Personal (no respiratory protection)	Asbestos	N/A	Weak natural ventilation	None	None; only normal working clothes and safety shoes	N/A	N/A	1	1	333	1985-06-13	10:16:00	10:45:00	00:29:00	1.9	55.1	N/A	N/A	0.1	N/A	3	7	The production conditions were "normal"	0.8 um cellulose filter type and Optical microscope	RELEVANT
National Research Center for the Working Environment (NRCWE) and National archives	85-432-1950	Railway service	71110	19400	1310	Cleaning activities	N/A	Cleaning	Cleaning	0-5 years	N/A	N/A	Sampling requested by the company or person	Personal (outside mask)	Asbestos	N/A	Strong natural ventilation	None	Protective clothing, and respiratory mask	N/A	N/A	0	1	00233	1985-06-27	09:37:00	10:52:00	01:15:00	1.9	142.5	N/A	N/A	0.6769	N/A	3	7	The production conditions were "normal"	0.8 um cellulose filter type and Optical microscope; Used materials at the measuring position: Blue asbestou plates and rockwool plates.	RELEVANT
National Research Center for the Working Environment (NRCWE) and National archives	85-432-1950	Railway service	71110	19400	1310	Cleaning activities	N/A	Cleaning	Cleaning	0-5 years	N/A	N/A	Sampling requested by the company or person	Personal (outside mask)	Asbestos	N/A	Strong natural ventilation	None	Protective clothing, and respiratory mask	N/A	N/A	0	2	00234	1985-06-27	09:37:00	10:52:00	01:15:00	1.9	142.5	N/A	N/A	0.5546	N/A	3	7	The production conditions were "normal"	0.8 um cellulose filter type and Optical microscope; Used materials at the measuring position: Blue asbestou plates and rockwool plates.	RELEVANT
National Research Center for the Working Environment (NRCWE) and National archives	85-432-1950	Railway service	71110	19400	1310	Cleaning activities	N/A	Cleaning	Cleaning	0-5 years	1	0	Sampling requested by the company or person	Personal (outside mask)	Asbestos	N/A	Strong natural ventilation	None	Protective clothing, safety shoes, respiratory mask and gloves.	N/A	N/A	1	1	00291	1985-06-27	09:37:00	10:52:00	01:15:00	1.9	142.5	N/A	N/A	0.6961	N/A	3	7	The production conditions were "normal"	0.8 um cellulose filter type and Optical microscope; Used materials at the measuring position: Blue asbestou plates and rockwool plates.	RELEVANT
National Research Center for the Working Environment (NRCWE) and National archives	85-432-1950	Railway service	71110	19400	1310	Cleaning activities	N/A	Cleaning	Cleaning	0-5 years	1	0	Sampling requested by the company or person	Personal (outside mask)	Asbestos	N/A	Strong natural ventilation	None	Protective clothing, safety shoes, respiratory mask and gloves.	N/A	N/A	1	2	00292	1985-06-27	09:37:00	10:52:00	01:15:00	1.9	142.5	N/A	N/A	0.5737	N/A	3	7	The production conditions were "normal"	0.8 um cellulose filter type and Optical microscope; Used materials at the measuring position: Blue asbestou plates and rockwool plates.	RELEVANT
National Research Center for the Working Environment (NRCWE) and National archives	85-432-1967	Railway service	71110	16000	1113	Maintenance jobs such as electrician, mechanic	Repair of S-train	Repair of S-train	Testing of Girling/brake equipment.	10-15 years	8	N/A	Regulatory check requested by Danish authorities	Personal (no respiratory protection)	Asbestos	N/A	Mechanical ventilation	Mechanical ventilation	None; only normal working clothes and safety shoes	N/A	N/A	0	1	283	1985-08-22	09:49:00	11:05:00	01:16:00	1.9	144.4	N/A	N/A	0.1	N/A	3	7	The production conditions were "normal"	0.8 um cellulose filter type and Optical microscope	RELEVANT
National Research Center for the Working Environment (NRCWE) and National archives	85-432-1967	Railway service	71110	16000	1113	Maintenance jobs such as electrician, mechanic	Repair of S-train	Repair of S-train	Measurement: In front of the door to the asbetos room.	N/A	N/A	N/A	Regulatory check requested by Danish authorities	Stationary unknown location	Asbestos	N/A	Mechanical ventilation	Mechanical ventilation	N/A (measured in a stationary position)	N/A	N/A	1	X	284	1985-08-22	10:15:00	11:50:00	01:35:00	1.9	180.5	N/A	N/A	0	N/A	3	7	The production conditions were "normal"	0.8 um cellulose filter type and Optical microscope	RELEVANT
National Research Center for the Working Environment (NRCWE) and National archives	85-432-1967	Railway service	71110	16000	1113	Maintenance jobs such as electrician, mechanic	Repair of S-train	Repair of S-Train	Track 104	N/A	N/A	N/A	Regulatory check requested by Danish authorities	Stationary unknown location	Asbestos	N/A	N/A	None	N/A (measured in a stationary position)	N/A	N/A	2	X	394	1985-08-22	09:44:00	11:20:00	01:36:00	1.9	182.4	N/A	N/A	0	N/A	3	7	The production conditions were "normal"	0.8 um cellulose filter type and Optical microscope	RELEVANT
National Research Center for the Working Environment (NRCWE) and National archives	86-432-2295	Power plant	41010	15101	2101	Maintenance jobs such as electrician, mechanic	Power Plant	Power Plant	Electricity and heat supply; Capacitor holder; At turbine 1 and 2	N/A	N/A	N/A	Regulatory check requested by Danish authorities	Stationary unknown location	Asbestos	N/A	Mechanical ventilation	Mechanical ventilation	N/A (measured in a stationary position)	N/A	N/A	0	X	247	1986-01-24	09:22:00	12:21:00	02:59:00	1.9	340.1	N/A	N/A	0.1378	N/A	3	7	The production conditions were "normal"	0.8 um cellulose filter type and Optical microscope	RELEVANT
National Research Center for the Working Environment (NRCWE) and National archives	86-432-2295	Power plant	41010	15101	2101	Maintenance jobs such as electrician, mechanic	Power Plant	Power Plant	electricity and heat supply; Capacitor holder; At turbine 1 and 2	N/A	N/A	N/A	Regulatory check requested by Danish authorities	Stationary unknown location	Asbestos	N/A	Mechanical ventilation	Mechanical ventilation	N/A (measured in a stationary position)	N/A	N/A	1	X	246	1986-01-24	09:30:00	12:27:00	02:57:00	1.9	336.3	N/A	N/A	0.1102	N/A	3	7	The production conditions were "normal"	0.8 um cellulose filter type and Optical microscope	RELEVANT
National Research Center for the Working Environment (NRCWE) and National archives	86-432-2295	Power plant	41010	15101	2101	Maintenance jobs such as electrician, mechanic	Power Plant	Power Plant	Electricity and heat supply; Kettle; At turbine 3 and 4	N/A	N/A	N/A	Regulatory check requested by Danish authorities	Stationary unknown location	Asbestos	N/A	Mechanical ventilation	Mechanical ventilation	N/A (measured in a stationary position)	N/A	N/A	2	X	253	1986-01-24	09:58:00	12:53:00	02:55:00	1.9	332.5	N/A	N/A	0.0688	N/A	3	7	The production conditions were "normal"	0.8 um cellulose filter type and Optical microscope	RELEVANT
National Research Center for the Working Environment (NRCWE) and National archives	86-432-2295	Power plant	41010	15101	2101	Maintenance jobs such as electrician, mechanic	Power Plant	Power Plant	Electricity and heat supply; Capacitor holder; At turbine 4 and 5	N/A	N/A	N/A	Regulatory check requested by Danish authorities	Stationary unknown location	Asbestos	N/A	Mechanical ventilation	Mechanical ventilation	N/A (measured in a stationary position)	N/A	N/A	3	X	251	1986-01-24	10:04:00	12:57:00	02:53:00	1.9	328.7	N/A	N/A	0.0895	N/A	3	7	The production conditions were "normal"	0.8 um cellulose filter type and Optical microscope	RELEVANT
National Research Center for the Working Environment (NRCWE) and National archives	86-432-2295	Power plant	41010	15101	2101	Maintenance jobs such as electrician, mechanic	Power Plant	Power Plant	Electricity and heat supply; At waterheater 2.	N/A	N/A	N/A	Regulatory check requested by Danish authorities	Stationary unknown location	Asbestos	N/A	Mechanical ventilation	Mechanical ventilation	N/A (measured in a stationary position)	N/A	N/A	4	X	261	1986-01-24	10:12:00	13:01:00	02:49:00	1.9	321.1	N/A	N/A	0.129	N/A	3	7	The production conditions were "normal"	0.8 um cellulose filter type and Optical microscope	RELEVANT
National Research Center for the Working Environment (NRCWE) and National archives	86-432-2295	Power plant	41010	15101	2101	Maintenance jobs such as electrician, mechanic	Power Plant	Power Plant	electricity and heat supply; Capacitor holder; At turbine 1 and 2	N/A	N/A	N/A	Regulatory check requested by Danish authorities	Stationary unknown location	Asbestos	N/A	Mechanical ventilation	Mechanical ventilation	N/A (measured in a stationary position)	N/A	N/A	0	X	262	1986-01-24	12:24:00	12:44:00	00:20:00	1.9	N/A	N/A	N/A	N/A	N/A	3	7	The production conditions were "normal"	0.8 um cellulose filter type and Optical microscope	NOT RELEVANT (because concentration of asbestos is not available)
National Research Center for the Working Environment (NRCWE) and National archives	86-432-2295	Power plant	41010	15101	2101	Maintenance jobs such as electrician, mechanic	Power Plant	Power Plant	electricity and heat supply; Capacitor holder; At turbine 1 and 2	N/A	N/A	N/A	Regulatory check requested by Danish authorities	Stationary unknown location	Asbestos	N/A	Mechanical ventilation	Mechanical ventilation	N/A (measured in a stationary position)	N/A	N/A	1	X	259	1986-01-24	12:29:00	12:49:00	00:20:00	1.9	N/A	N/A	N/A	N/A	N/A	3	7	The production conditions were "normal"	0.8 um cellulose filter type and Optical microscope	NOT RELEVANT (because concentration of asbestos is not available)
National Research Center for the Working Environment (NRCWE) and National archives	86-432-2295	Power plant	41010	15101	2101	Maintenance jobs such as electrician, mechanic	Power Plant	Power Plant	Electricity and heat supply; Kettle; At turbine 3 and 4	N/A	N/A	N/A	Regulatory check requested by Danish authorities	Stationary unknown location	Asbestos	N/A	Mechanical ventilation	Mechanical ventilation	N/A (measured in a stationary position)	N/A	N/A	2	X	258	1986-01-24	09:37:00	09:57:00	00:20:00	1.9	N/A	N/A	N/A	N/A	N/A	3	7	The production conditions were "normal"	0.8 um cellulose filter type and Optical microscope	NOT RELEVANT (because concentration of asbestos is not available)
National Research Center for the Working Environment (NRCWE) and National archives	86-432-2295	Power plant	41010	15101	2101	Maintenance jobs such as electrician, mechanic	Power Plant	Power Plant	Electricity and heat supply; Capacitor holder; At turbine 4 and 5	N/A	N/A	N/A	Regulatory check requested by Danish authorities	Stationary unknown location	Asbestos	N/A	Mechanical ventilation	Mechanical ventilation	N/A (measured in a stationary position)	N/A	N/A	3	X	255	1986-01-24	09:44:00	10:02:00	00:18:00	1.9	N/A	N/A	N/A	N/A	N/A	3	7	The production conditions were "normal"	0.8 um cellulose filter type and Optical microscope	NOT RELEVANT (because concentration of asbestos is not available)
National Research Center for the Working Environment (NRCWE) and National archives	86-432-2295	Power plant	41010	15101	2101	Maintenance jobs such as electrician, mechanic	Power Plant	Power Plant	Electricity and heat supply; At waterheater 2.	N/A	N/A	N/A	Regulatory check requested by Danish authorities	Stationary unknown location	Asbestos	N/A	Mechanical ventilation	Mechanical ventilation	N/A (measured in a stationary position)	N/A	N/A	4	X	245	1986-01-24	09:51:00	10:11:00	00:20:00	1.9	N/A	N/A	N/A	N/A	N/A	3	7	The production conditions were "normal"	0.8 um cellulose filter type and Optical microscope	NOT RELEVANT (because concentration of asbestos is not available)
National Research Center for the Working Environment (NRCWE) and National archives	86-432-2526	Power plant	41010	16412	108	Active handling of asbestos products (dismantling, brushing, cutting, abrading, sawing, grinding, shredding, milling, assembling, pouring, mixing, sanding, sieving and welding)	Power plant	Power plant	Dismantling of asbestos insulation	N/A	N/A	N/A	Regulatory check requested by Danish authorities	Stationary unknown location	Asbestos	N/A	Mechanical ventilation	Mechanical ventilation	N/A (measured in a stationary position)	N/A	N/A	0	X	459	1986-08-07	10:37:00	11:24:00	00:47:00	1.9	89.3	N/A	N/A	0.0732	N/A	3	7	The production conditions were "normal"	0.8 um cellulose filter type and Optical microscope	RELEVANT
National Research Center for the Working Environment (NRCWE) and National archives	86-432-2526	Power plant	41010	16412	108	Active handling of asbestos products (dismantling, brushing, cutting, abrading, sawing, grinding, shredding, milling, assembling, pouring, mixing, sanding, sieving and welding)	Power plant	Power plant	Dismantling of asbestos insulation	0-5 years	8	1	Regulatory check requested by Danish authorities	Personal (outside mask)	Asbestos	N/A	Mechanical ventilation	Mechanical ventilation	Protective clothing, and respiratory mask	N/A	N/A	1	1	457	1986-08-07	10:48:00	11:24:00	00:36:00	1.9	68.4	N/A	N/A	4.6509	N/A	3	7	The production conditions were "normal"	0.8 um cellulose filter type and Optical microscope	RELEVANT
National Research Center for the Working Environment (NRCWE) and National archives	86-432-2617	Hospital	50130	19101	215	Active handling of asbestos products (dismantling, brushing, cutting, abrading, sawing, grinding, shredding, milling, assembling, pouring, mixing, sanding, sieving and welding)	Hospital	Before dismantling hospital (background)	Autoclave room (243): No people in the room due to removing of asbestos ceiling.	N/A	N/A	N/A	Random sampling campaign	Stationary unknown location	Asbestos	N/A	Weak natural ventilation	None	N/A (measured in a stationary position)	N/A	N/A	1	X	00574	1986-10-10	11:27:00	15:52:00	04:25:00	1.9	503.5	N/A	N/A	0.109	N/A	N/A	1	The production conditions were "normal"	Indoor dust: Filter sampling method: 8 um cellulose acet, analysis method: weighing.	RELEVANT
National Research Center for the Working Environment (NRCWE) and National archives	86-432-2617	Hospital	50130	16402	214	Active handling of asbestos products (dismantling, brushing, cutting, abrading, sawing, grinding, shredding, milling, assembling, pouring, mixing, sanding, sieving and welding)	Hospital	Dismantling hospital	Autoclave room 243: Dismantling of asbetos ceilings in special box.	10-15 years	2	0	Random sampling campaign	Personal (outside mask)	Asbestos	N/A	Weak natural ventilation	N/A	Protective clothing, safety shoes, respiratory mask and gloves.	20	N/A	2	1	00575	1986-10-16	08:18:00	08:36:00	00:18:00	1.9	34.2	N/A	N/A	0.169	N/A	1	2	The production conditions were "normal"	N/A	RELEVANT
National Research Center for the Working Environment (NRCWE) and National archives	86-432-2617	Hospital	50130	16402	214	Active handling of asbestos products (dismantling, brushing, cutting, abrading, sawing, grinding, shredding, milling, assembling, pouring, mixing, sanding, sieving and welding)	Hospital	Dismantling hospital	Autoclave room 243: Dismantling of asbetos ceilings in special box.	10-15 years	2	0	Random sampling campaign	Personal (outside mask)	Asbestos	N/A	Weak natural ventilation	Encapsulation and Doors, gates or windows are open.	Protective clothing, safety shoes, respiratory mask and gloves.	20	N/A	2	1	00575	1986-10-16	09:08:00	10:38:00	01:30:00	1.9	171	N/A	N/A	N/A	N/A	1	2	The production conditions were "normal"	N/A	NOT RELEVANT (because concentration of asbestos is not available)
National Research Center for the Working Environment (NRCWE) and National archives	86-432-2617	Hospital	50130	16402	214	Active handling of asbestos products (dismantling, brushing, cutting, abrading, sawing, grinding, shredding, milling, assembling, pouring, mixing, sanding, sieving and welding)	Hospital	Dismantling hospital	Autoclave room 243: Dismantling of asbetos ceilings in special box.	10-15 years	2	0	Random sampling campaign	Personal (outside mask)	Asbestos	N/A	Weak natural ventilation	Encapsulation and Doors, gates or windows are open.	Protective clothing, safety shoes, respiratory mask and gloves.	20	N/A	2	1	00575	1986-10-16	10:48:00	11:14:00	00:26:00	1.9	49.4	N/A	N/A	N/A	N/A	1	2	The production conditions were "normal"	N/A	NOT RELEVANT (because concentration of asbestos is not available)
National Research Center for the Working Environment (NRCWE) and National archives	86-432-2617	Hospital	50130	16402	214	Active handling of asbestos products (dismantling, brushing, cutting, abrading, sawing, grinding, shredding, milling, assembling, pouring, mixing, sanding, sieving and welding)	Hospital	Dismantling hospital	Autoclave room 243: Dismantling of asbetos ceilings in special box.	10-15 years	2	0	Random sampling campaign	Personal (outside mask)	Asbestos	N/A	Weak natural ventilation	Encapsulation and Doors, gates or windows are open.	Protective clothing, safety shoes, respiratory mask and gloves.	20	N/A	2	1	00470	1986-10-16	08:18:00	08:36:00	00:18:00	1.9	34.2	N/A	N/A	N/A	N/A	3	7	The production conditions were "normal"	0.8 um cellulose filter type and Optical microscope	NOT RELEVANT (because concentration of asbestos is not available)
National Research Center for the Working Environment (NRCWE) and National archives	86-432-2617	Hospital	50130	16402	214	Active handling of asbestos products (dismantling, brushing, cutting, abrading, sawing, grinding, shredding, milling, assembling, pouring, mixing, sanding, sieving and welding)	Hospital	Dismantling hospital	Autoclave room 243: Dismantling of asbetos ceilings in special box.	10-15 years	2	0	Random sampling campaign	Personal (outside mask)	Asbestos	N/A	Weak natural ventilation	Encapsulation and Doors, gates or windows are open.	Protective clothing, safety shoes, respiratory mask and gloves.	20	N/A	2	1	00470	1986-10-16	09:08:00	10:38:00	01:30:00	1.9	171	N/A	N/A	N/A	N/A	3	7	The production conditions were "normal"	0.8 um cellulose filter type and Optical microscope	NOT RELEVANT (because concentration of asbestos is not available)
National Research Center for the Working Environment (NRCWE) and National archives	86-432-2617	Hospital	50130	16402	214	Active handling of asbestos products (dismantling, brushing, cutting, abrading, sawing, grinding, shredding, milling, assembling, pouring, mixing, sanding, sieving and welding)	Hospital	Dismantling hospital	Autoclave room 243: Dismantling of asbetos ceilings in special box.	10-15 years	2	0	Random sampling campaign	Personal (outside mask)	Asbestos	N/A	Weak natural ventilation	Encapsulation and Doors, gates or windows are open.	Protective clothing, safety shoes, respiratory mask and gloves.	20	N/A	2	1	00470	1986-10-16	10:48:00	11:14:00	00:26:00	1.9	49.4	N/A	N/A	N/A	N/A	3	7	The production conditions were "normal"	0.8 um cellulose filter type and Optical microscope	NOT RELEVANT (because concentration of asbestos is not available)
National Research Center for the Working Environment (NRCWE) and National archives	86-432-2617	Hospital	50130	19101	215	Active handling of asbestos products (dismantling, brushing, cutting, abrading, sawing, grinding, shredding, milling, assembling, pouring, mixing, sanding, sieving and welding)	Hospital	After dismantling hospital (background)	Autoclave room 243: No people in the room, due to asbetos ceiling has just been removed.	N/A	N/A	N/A	Random sampling campaign	Stationary unknown location	Asbestos	N/A	Weak natural ventilation	Doors, gates or windows are open.	N/A (measured in a stationary position)	20	N/A	3	X	00576	1986-10-16	11:46:00	15:46:00	04:00:00	1.9	456	N/A	N/A	N/A	N/A	1	2	The production conditions were "normal"	N/A	NOT RELEVANT (because concentration of asbestos is not available)
National Research Center for the Working Environment (NRCWE) and National archives	86-432-2617	Hospital	50130	19101	215	Active handling of asbestos products (dismantling, brushing, cutting, abrading, sawing, grinding, shredding, milling, assembling, pouring, mixing, sanding, sieving and welding)	Hospital	After dismantling hospital (background)	Autoclave room 243: No people in the room, due to asbetos ceiling has just been removed.	N/A	N/A	N/A	Random sampling campaign	Stationary unknown location	Asbestos	N/A	Weak natural ventilation	Doors, gates or windows are open.	N/A (measured in a stationary position)	20	N/A	3	X	00421	1986-10-16	11:46:00	15:46:00	04:00:00	1.9	456	N/A	N/A	N/A	N/A	3	7	The production conditions were "normal"	N/A	NOT RELEVANT (because concentration of asbestos is not available)
National Research Center for the Working Environment (NRCWE) and National archives	87-078	Automotive service	95131	16000	1113	Maintenance jobs such as electrician, mechanic	Brake and clutch service	N/A	N/A	N/A	N/A	N/A	N/A	N/A	Asbestos	N/A	N/A	N/A	N/A	N/A	N/A	3	N/A	518	N/A	N/A	N/A	N/A	N/A	N/A	N/A	N/A	0.11	N/A	N/A	N/A	N/A	N/A	RELEVANT but sampled time is not available
National Research Center for the Working Environment (NRCWE) and National archives	87-078	Automotive service	95131	16000	1113	Maintenance jobs such as electrician, mechanic	Brake and clutch service	N/A	N/A	N/A	N/A	N/A	N/A	N/A	Asbestos	N/A	N/A	N/A	N/A	N/A	N/A	3	N/A	519	N/A	N/A	N/A	N/A	N/A	N/A	N/A	N/A	0.34	N/A	N/A	N/A	N/A	N/A	RELEVANT but sampled time is not available
National Research Center for the Working Environment (NRCWE) and National archives	87-6432-108	Hospital	N/A	N/A	N/A	N/A	N/A	N/A	N/A	N/A	N/A	N/A	N/A	N/A	Asbestos	N/A	N/A	N/A	N/A	N/A	N/A	0	N/A	00499	N/A	N/A	N/A	N/A	N/A	N/A	N/A	N/A	0.1373	N/A	N/A	N/A	N/A	N/A	RELEVANT but sampled time is not available
National Research Center for the Working Environment (NRCWE) and National archives	87-6432-88	Porcelain manufacturer	36101	N/A	N/A	N/A	N/A	N/A	N/A	N/A	N/A	N/A	N/A	N/A	Asbestos	N/A	N/A	N/A	N/A	N/A	N/A	0	N/A	495	N/A	N/A	N/A	N/A	N/A	N/A	N/A	N/A	0.0737	N/A	N/A	N/A	N/A	N/A	RELEVANT but sampled time is not available
National Research Center for the Working Environment (NRCWE) and National archives	87-6432-88	Porcelain manufacturer	36101	N/A	N/A	N/A	N/A	N/A	N/A	N/A	N/A	N/A	N/A	N/A	Asbestos	N/A	N/A	N/A	N/A	N/A	N/A	1	N/A	496	N/A	N/A	N/A	N/A	N/A	N/A	N/A	N/A	0.0715	N/A	N/A	N/A	N/A	N/A	RELEVANT but sampled time is not available
National Research Center for the Working Environment (NRCWE) and National archives	87-6432-89	Power plant	41010	N/A	N/A	N/A	N/A	N/A	N/A	N/A	N/A	N/A	N/A	N/A	Asbestos	N/A	N/A	N/A	N/A	N/A	N/A	0	N/A	491	N/A	N/A	N/A	N/A	N/A	N/A	N/A	N/A	1.1228	N/A	N/A	N/A	N/A	N/A	RELEVANT but sampled time is not available
National Research Center for the Working Environment (NRCWE) and National archives	87-6432-89	Power plant	41010	N/A	N/A	N/A	N/A	N/A	N/A	N/A	N/A	N/A	N/A	N/A	Asbestos	N/A	N/A	N/A	N/A	N/A	N/A	0	N/A	492	N/A	N/A	N/A	N/A	N/A	N/A	N/A	N/A	0.6171	N/A	N/A	N/A	N/A	N/A	RELEVANT but sampled time is not available
National Research Center for the Working Environment (NRCWE) and National archives	88-560	N/A	N/A	N/A	N/A	N/A	N/A	N/A	N/A	N/A	N/A	N/A	N/A	N/A	Asbestos	N/A	N/A	N/A	N/A	N/A	N/A	1	N/A	523	N/A	N/A	N/A	N/A	N/A	N/A	N/A	N/A	0.4	N/A	N/A	N/A	N/A	N/A	RELEVANT but sampled time is not available
National Research Center for the Working Environment (NRCWE) and National archives	88-560	N/A	N/A	N/A	N/A	N/A	N/A	N/A	N/A	N/A	N/A	N/A	N/A	N/A	Asbestos	N/A	N/A	N/A	N/A	N/A	N/A	1	N/A	524	N/A	N/A	N/A	N/A	N/A	N/A	N/A	N/A	0.6	N/A	N/A	N/A	N/A	N/A	RELEVANT but sampled time is not available
National Research Center for the Working Environment (NRCWE) and National archives	88-606	N/A	N/A	N/A	N/A	N/A	N/A	N/A	N/A	N/A	N/A	N/A	N/A	N/A	Asbestos	N/A	N/A	N/A	N/A	N/A	N/A	1	N/A	528	N/A	N/A	N/A	N/A	N/A	N/A	N/A	N/A	0.573	N/A	N/A	N/A	N/A	N/A	RELEVANT but sampled time is not available
National Research Center for the Working Environment (NRCWE) and National archives	88-606	N/A	N/A	N/A	N/A	N/A	N/A	N/A	N/A	N/A	N/A	N/A	N/A	N/A	Asbestos	N/A	N/A	N/A	N/A	N/A	N/A	1	N/A	529	N/A	N/A	N/A	N/A	N/A	N/A	N/A	N/A	1.16	N/A	N/A	N/A	N/A	N/A	RELEVANT but sampled time is not available
Department of Public Health, Aarhus University	1986-25	School	50130	18902	1310	General supervision of work processes and inspection tasks	Elementary school build in the begining of 1970s: Dismantling of ceiling in four rooms. Plates are soft and of the asbetolux type, containg 25% asbetos	Before dismantling school (Background)	Before begining of activity (first investigation, without suggested actions).	N/A	N/A	N/A	Research purpose	Stationary position far field	Asbestos	N/A	N/A	N/A	N/A (measured in a stationary position)	8-19	25-50	N/A	X	N/A	1989	N/A	N/A	N/A	N/A	N/A	N/A	N/A	0.11	N/A	N/A	N/A	N/A	The main fibres in this sample was not asbestous. Sample preparation and counting of fibres was provided by a danish authorized analyze institute (Miljø-Kemi, Dansk Miljø Center A/S).	RELEVANT but sampled time is not available
Department of Public Health, Aarhus University	1986-25	School	50130	18902	1310	General supervision of work processes and inspection tasks	Elementary school build in the begining of 1970s: Dismantling of ceiling in four rooms. Plates are soft and of the asbetolux type, containg 25% asbetos	Before dismantling school (Background)	Before begining of activity (first investigation, without suggested actions).	N/A	N/A	N/A	Research purpose	Stationary position far field	Asbestos	N/A	N/A	N/A	N/A (measured in a stationary position)	8-19	25-50	N/A	X	N/A	1989	N/A	N/A	N/A	N/A	N/A	N/A	N/A	0.11	N/A	N/A	N/A	N/A	The main fibres in this sample was not asbestous. Sample preparation and counting of fibres was provided by a danish authorized analyze institute (Miljø-Kemi, Dansk Miljø Center A/S).	RELEVANT but sampled time is not available
Department of Public Health, Aarhus University	1986-25	School	50130	16402	1310	Active handling of asbestos products (dismantling, brushing, cutting, abrading, sawing, grinding, shredding, milling, assembling, pouring, mixing, sanding, sieving and welding)	Elementary school build in the begining of 1970s: Dismantling of ceiling in four rooms. Plates are soft and of the asbetolux type, containg 25% asbetos	Dismantling school	Day 1: Dismantling of ceiling. Plates are soft and of the asbetolux type, containg 25% asbetous (first investigation, without suggested actions).	N/A	N/A	N/A	Research purpose	Stationary position near field	Asbestos	N/A	Mechanical ventilation	Mechanical ventilation	N/A (measured in a stationary position)	8-19	25-50	N/A	X	N/A	1989	N/A	N/A	N/A	N/A	N/A	N/A	N/A	1.5	N/A	N/A	N/A	N/A	Sample preparation and counting of fibres was provided by a danish authorized aanalyze institute (Miljø-Kemi, Dansk Miljø Center A/S).	RELEVANT but sampled time is not available
Department of Public Health, Aarhus University	1986-25	School	50130	16402	1310	Active handling of asbestos products (dismantling, brushing, cutting, abrading, sawing, grinding, shredding, milling, assembling, pouring, mixing, sanding, sieving and welding)	Elementary school build in the begining of 1970s: Dismantling of ceiling in four rooms. Plates are soft and of the asbetolux type, containg 25% asbetos	Dismantling school	Day 1: Dismantling of ceiling in four rooms. Plates are soft and of the asbetolux type, containg 25% asbetous (first investigation, without suggested actions).	N/A	N/A	N/A	Research purpose	Stationary position near field	Asbestos	N/A	Mechanical ventilation	Mechanical ventilation	N/A (measured in a stationary position)	8-19	25-50	N/A	X	N/A	1989	N/A	N/A	N/A	N/A	N/A	N/A	N/A	1.94	N/A	N/A	N/A	N/A	Sample preparation and counting of fibres was provided by a danish authorized aanalyze institute (Miljø-Kemi, Dansk Miljø Center A/S).	RELEVANT but sampled time is not available
Department of Public Health, Aarhus University	1986-25	School	50130	16402	1310	Active handling of asbestos products (dismantling, brushing, cutting, abrading, sawing, grinding, shredding, milling, assembling, pouring, mixing, sanding, sieving and welding)	Elementary school build in the begining of 1970s: Dismantling of ceiling in four rooms. Plates are soft and of the asbetolux type, containg 25% asbetos	Dismantling school	Day 1: Person C (Age: 54 years) standing on a scaffolding and dismantling ceiling plates and providing them to Person E on the floor. Few plates brake during activity (first investigation, without suggested actions).	N/A	N/A	N/A	Research purpose	Personal (outside mask)	Asbestos	N/A	Mechanical ventilation	Mechanical ventilation	Reusable protective cotton suit, Battery driven respiratory mask of the PowerFlow type, with P3 filter and rubber boots. When leaving the working area, the workers went through a lock/closed hall, where they vacum cleaned their protection gear, before going to showering facilities in a different building, arranged with a "uncleaned" entrace/exit and a "cleaned" entrance/exit. All the protection g…	8-19	25-50	N/A	1	N/A	1989	N/A	N/A	01:29:00	N/A	N/A	N/A	N/A	3.62	N/A	N/A	N/A	N/A	Sample preparation and counting of fibres was provided by a danish authorized aanalyze institute (Miljø-Kemi, Dansk Miljø Center A/S).	RELEVANT
Department of Public Health, Aarhus University	1986-25	School	50130	16402	1310	Active handling of asbestos products (dismantling, brushing, cutting, abrading, sawing, grinding, shredding, milling, assembling, pouring, mixing, sanding, sieving and welding)	Elementary school build in the begining of 1970s: Dismantling of ceiling in four rooms. Plates are soft and of the asbetolux type, containg 25% asbetos	Dismantling school	Day 1: Person E (Age: 41 years); Recieve plates from Person C and sets them aside. Few plates brake during activity (first investigation, without suggested actions).	N/A	N/A	N/A	Research purpose	Personal (outside mask)	Asbestos	N/A	Mechanical ventilation	Mechanical ventilation	Reusable protective cotton suit, Battery driven respiratory mask of the PowerFlow type, with P3 filter and rubber boots. When leaving the working area, the workers went through a lock/closed hall, where they vacum cleaned their protection gear, before going to showering facilities in a different building, arranged with a "uncleaned" entrace/exit and a "cleaned" entrance/exit. All the protection g…	8-19	25-50	N/A	2	N/A	1989	N/A	N/A	01:29:00	N/A	N/A	N/A	N/A	2.63	N/A	N/A	N/A	N/A	Sample preparation and counting of fibres was provided by a danish authorized aanalyze institute (Miljø-Kemi, Dansk Miljø Center A/S).	RELEVANT
Department of Public Health, Aarhus University	1986-25	School	50130	16402	1310	Active handling of asbestos products (dismantling, brushing, cutting, abrading, sawing, grinding, shredding, milling, assembling, pouring, mixing, sanding, sieving and welding)	Elementary school build in the begining of 1970s: Dismantling of ceiling in four rooms. Plates are soft and of the asbetolux type, containg 25% asbetos	Dismantling school	Day 1: Right outside of the dismantling area (first investigation, without suggested actions).	N/A	N/A	N/A	Research purpose	Stationary position far field	Asbestos	N/A	N/A	N/A	N/A (measured in a stationary position)	8-19	25-50	N/A	X	N/A	1989	N/A	N/A	N/A	N/A	N/A	N/A	N/A	0.06	N/A	N/A	N/A	N/A	Sample preparation and counting of fibres was provided by a danish authorized aanalyze institute (Miljø-Kemi, Dansk Miljø Center A/S).	RELEVANT but sampled time is not available
Department of Public Health, Aarhus University	1986-25	School	50130	16402	1310	Active handling of asbestos products (dismantling, brushing, cutting, abrading, sawing, grinding, shredding, milling, assembling, pouring, mixing, sanding, sieving and welding)	Elementary school build in the begining of 1970s: Dismantling of ceiling in four rooms. Plates are soft and of the asbetolux type, containg 25% asbetos	Dismantling school	Day 2: During activity, dismantling of ceiling in four rooms. Plates are soft and of the asbetolux type, containg 25% asbetous (first investigation, without suggested actions).	N/A	N/A	N/A	Research purpose	Stationary position near field	Asbestos	N/A	Mechanical ventilation	Mechanical ventilation	N/A (measured in a stationary position)	8-19	25-50	N/A	X	N/A	1989	N/A	N/A	N/A	N/A	N/A	N/A	N/A	0.47	N/A	N/A	N/A	N/A	Sample preparation and counting of fibres was provided by a danish authorized aanalyze institute (Miljø-Kemi, Dansk Miljø Center A/S).	RELEVANT but sampled time is not available
Department of Public Health, Aarhus University	1986-25	School	50130	16402	1310	Active handling of asbestos products (dismantling, brushing, cutting, abrading, sawing, grinding, shredding, milling, assembling, pouring, mixing, sanding, sieving and welding)	Elementary school build in the begining of 1970s: Dismantling of ceiling in four rooms. Plates are soft and of the asbetolux type, containg 25% asbetos	Dismantling school	Day 2: During activity; Dismantling of ceiling in four rooms. Plates are soft and of the asbetolux type, containg 25% asbetous (first investigation, without suggested actions).	N/A	N/A	N/A	Research purpose	Stationary position near field	Asbestos	N/A	Mechanical ventilation	Mechanical ventilation	N/A (measured in a stationary position)	8-19	25-50	N/A	X	N/A	1989	N/A	N/A	N/A	N/A	N/A	N/A	N/A	0.58	N/A	N/A	N/A	N/A	Sample preparation and counting of fibres was provided by a danish authorized aanalyze institute (Miljø-Kemi, Dansk Miljø Center A/S).	RELEVANT but sampled time is not available
Department of Public Health, Aarhus University	1986-25	School	50130	16402	1310	Active handling of asbestos products (dismantling, brushing, cutting, abrading, sawing, grinding, shredding, milling, assembling, pouring, mixing, sanding, sieving and welding)	Elementary school build in the begining of 1970s: Dismantling of ceiling in four rooms. Plates are soft and of the asbetolux type, containg 25% asbetos	Dismantling school	Day 2: Person C (Age: 54 years); standing on a scaffolding and dismantling ceiling plates and providing them to Person D on the floor. Few plates brake during activity (first investigation, without suggested actions).	N/A	N/A	N/A	Research purpose	Personal (outside mask)	Asbestos	N/A	Mechanical ventilation	Mechanical ventilation	Reusable protective cotton suit, Battery driven respiratory mask of the PowerFlow type, with P3 filter and rubber boots. When leaving the working area, the workers went through a lock/closed hall, where they vacum cleaned their protection gear, before going to showering facilities in a different building, arranged with a "uncleaned" entrace/exit and a "cleaned" entrance/exit. All the protection g…	8-19	25-50	N/A	1	N/A	1989	N/A	N/A	02:07:00	N/A	N/A	N/A	N/A	4.14	N/A	N/A	N/A	N/A	Sample preparation and counting of fibres was provided by a danish authorized aanalyze institute (Miljø-Kemi, Dansk Miljø Center A/S).	RELEVANT
Department of Public Health, Aarhus University	1986-25	School	50130	16402	1310	Active handling of asbestos products (dismantling, brushing, cutting, abrading, sawing, grinding, shredding, milling, assembling, pouring, mixing, sanding, sieving and welding)	Elementary school build in the begining of 1970s: Dismantling of ceiling in four rooms. Plates are soft and of the asbetolux type, containg 25% asbetos	Dismantling school	Day 2: Person D (Age: 35 years); Recieve plates from Person C and sets them aside. Few plates brake during activity (first investigation, without suggested actions).	N/A	N/A	N/A	Research purpose	Personal (outside mask)	Asbestos	N/A	N/A	N/A	Reusable protective cotton suit, Battery driven respiratory mask of the PowerFlow type, with P3 filter and rubber boots. When leaving the working area, the workers went through a lock/closed hall, where they vacum cleaned their protection gear, before going to showering facilities in a different building, arranged with a "uncleaned" entrace/exit and a "cleaned" entrance/exit. All the protection g…	8-19	25-50	N/A	3	N/A	1989	N/A	N/A	02:07:00	N/A	N/A	N/A	N/A	3.03	N/A	N/A	N/A	N/A	Sample preparation and counting of fibres was provided by a danish authorized aanalyze institute (Miljø-Kemi, Dansk Miljø Center A/S).	RELEVANT
Department of Public Health, Aarhus University	1986-25	School	50130	16402	1310	Active handling of asbestos products (dismantling, brushing, cutting, abrading, sawing, grinding, shredding, milling, assembling, pouring, mixing, sanding, sieving and welding)	Elementary school build in the begining of 1970s: Dismantling of ceiling in four rooms. Plates are soft and of the asbetolux type, containg 25% asbetos	Dismantling school	Day 2: Right outside of the dismantling area (first investigation, without suggested actions).	N/A	N/A	N/A	Research purpose	Stationary position far field	Asbestos	N/A	N/A	N/A	N/A (measured in a stationary position)	8-19	25-50	N/A	X	N/A	1989	N/A	N/A	N/A	N/A	N/A	N/A	N/A	0.023	N/A	N/A	N/A	N/A	Sample preparation and counting of fibres was provided by a danish authorized aanalyze institute (Miljø-Kemi, Dansk Miljø Center A/S).	RELEVANT but sampled time is not available
Department of Public Health, Aarhus University	1986-25	School	50130	16402	1310	Active handling of asbestos products (dismantling, brushing, cutting, abrading, sawing, grinding, shredding, milling, assembling, pouring, mixing, sanding, sieving and welding)	Elementary school build in the begining of 1970s: Dismantling of ceiling in four rooms. Plates are soft and of the asbetolux type, containg 25% asbetos	Dismantling school	Day 3: During activity, dismantling of ceiling in four rooms. Plates are soft and of the asbetolux type, containg 25% asbetous (first investigation, without suggested actions).	N/A	N/A	N/A	Research purpose	Stationary position near field	Asbestos	N/A	Mechanical ventilation	Mechanical ventilation	N/A (measured in a stationary position)	8-19	25-50	N/A	X	N/A	1989	N/A	N/A	N/A	N/A	N/A	N/A	N/A	2.21	N/A	N/A	N/A	N/A	Sample preparation and counting of fibres was provided by a danish authorized aanalyze institute (Miljø-Kemi, Dansk Miljø Center A/S).	RELEVANT but sampled time is not available
Department of Public Health, Aarhus University	1986-25	School	50130	16402	1310	Active handling of asbestos products (dismantling, brushing, cutting, abrading, sawing, grinding, shredding, milling, assembling, pouring, mixing, sanding, sieving and welding)	Elementary school build in the begining of 1970s: Dismantling of ceiling in four rooms. Plates are soft and of the asbetolux type, containg 25% asbetos	Dismantling school	Day 3: Person C (Age: 54 years); standing on a scaffolding and dismantling ceiling plates and providing them to Person D on the floor. Few plates brake during activity. Packing of ceiling plates (first investigation, without suggested actions).	N/A	N/A	N/A	Research purpose	Personal (outside mask)	Asbestos	N/A	Mechanical ventilation	Mechanical ventilation	Reusable protective cotton suit, Battery driven respiratory mask of the PowerFlow type, with P3 filter and rubber boots. When leaving the working area, the workers went through a lock/closed hall, where they vacum cleaned their protection gear, before going to showering facilities in a different building, arranged with a "uncleaned" entrace/exit and a "cleaned" entrance/exit. All the protection g…	8-19	25-50	N/A	1	N/A	1989	N/A	N/A	02:20:00	N/A	N/A	N/A	N/A	1.77	N/A	N/A	N/A	N/A	Sample preparation and counting of fibres was provided by a danish authorized aanalyze institute (Miljø-Kemi, Dansk Miljø Center A/S).	RELEVANT
Department of Public Health, Aarhus University	1986-25	School	50130	16402	1310	Active handling of asbestos products (dismantling, brushing, cutting, abrading, sawing, grinding, shredding, milling, assembling, pouring, mixing, sanding, sieving and welding)	Elementary school build in the begining of 1970s: Dismantling of ceiling in four rooms. Plates are soft and of the asbetolux type, containg 25% asbetos	Dismantling school	Day 3: Person D (Age: 35 years); Recieve plates from Person C and sets them aside. Few plates brake during activity. Packing of ceiling plates (first investigation, without suggested actions).	N/A	N/A	N/A	Research purpose	Personal (outside mask)	Asbestos	N/A	Mechanical ventilation	Mechanical ventilation	Reusable protective cotton suit, Battery driven respiratory mask of the PowerFlow type, with P3 filter and rubber boots. When leaving the working area, the workers went through a lock/closed hall, where they vacum cleaned their protection gear, before going to showering facilities in a different building, arranged with a "uncleaned" entrace/exit and a "cleaned" entrance/exit. All the protection g…	8-19	25-50	N/A	3	N/A	1989	N/A	N/A	02:20:00	N/A	N/A	N/A	N/A	2.67	N/A	N/A	N/A	N/A	Sample preparation and counting of fibres was provided by a danish authorized aanalyze institute (Miljø-Kemi, Dansk Miljø Center A/S).	RELEVANT
Department of Public Health, Aarhus University	1986-25	School	50130	16402	1310	Active handling of asbestos products (dismantling, brushing, cutting, abrading, sawing, grinding, shredding, milling, assembling, pouring, mixing, sanding, sieving and welding)	Elementary school build in the begining of 1970s: Dismantling of ceiling in four rooms. Plates are soft and of the asbetolux type, containg 25% asbetos	Dismantling school	Day 3: Right outside of the dismantling area (first investigation, without suggested actions).	N/A	N/A	N/A	Research purpose	Stationary position far field	Asbestos	N/A	N/A	N/A	N/A (measured in a stationary position)	8-19	25-50	N/A	X	N/A	1989	N/A	N/A	N/A	N/A	N/A	N/A	N/A	0.02	N/A	N/A	N/A	N/A	Sample preparation and counting of fibres was provided by a danish authorized aanalyze institute (Miljø-Kemi, Dansk Miljø Center A/S).	RELEVANT but sampled time is not available
Department of Public Health, Aarhus University	1986-25	School	50130	16402	1310	Active handling of asbestos products (dismantling, brushing, cutting, abrading, sawing, grinding, shredding, milling, assembling, pouring, mixing, sanding, sieving and welding)	Elementary school build in the begining of 1970s: Dismantling of ceiling in four rooms. Plates are soft and of the asbetolux type, containg 25% asbetos	After dismantling school activity (clean showering facilities)	Day 3: Person C (Age: 54 years); During activity in the showering facilities after work activity (first investigation, without suggested actions).	N/A	N/A	N/A	Research purpose	Stationary cleaning area (showering facilities)	Asbestos	N/A	N/A	N/A	N/A (measured in a stationary position)	8-19	25-50	N/A	1	N/A	1989	N/A	N/A	N/A	N/A	N/A	N/A	N/A	0.02	N/A	N/A	N/A	N/A	Sample preparation and counting of fibres was provided by a danish authorized aanalyze institute (Miljø-Kemi, Dansk Miljø Center A/S).	RELEVANT but sampled time is not available
Department of Public Health, Aarhus University	1986-25	School	50130	16402	1310	Active handling of asbestos products (dismantling, brushing, cutting, abrading, sawing, grinding, shredding, milling, assembling, pouring, mixing, sanding, sieving and welding)	Elementary school build in the begining of 1970s: Dismantling of ceiling in four rooms. Plates are soft and of the asbetolux type, containg 25% asbetos	After dismantling school activity (unclean showering facilities)	Day 3: Person D (Age: 35 years); During activity in the showering facilities after work activity (first investigation, without suggested actions).	N/A	N/A	N/A	Research purpose	Personal (outside mask)	Asbestos	N/A	N/A	N/A	Reusable protective cotton suit, Battery driven respiratory mask of the PowerFlow type, with P3 filter and rubber boots. When leaving the working area, the workers went through a lock/closed hall, where they vacum cleaned their protection gear, before going to showering facilities in a different building, arranged with a "uncleaned" entrace/exit and a "cleaned" entrance/exit. All the protection g…	8-19	25-50	N/A	3	N/A	1989	N/A	N/A	N/A	N/A	N/A	N/A	N/A	0.95	N/A	N/A	N/A	N/A	Sample preparation and counting of fibres was provided by a danish authorized aanalyze institute (Miljø-Kemi, Dansk Miljø Center A/S).	RELEVANT but sampled time is not available
Department of Public Health, Aarhus University	1986-25	School	50130	18902	1310	General supervision of work processes and inspection tasks	Elementary school build in the begining of 1970s: Dismantling of ceiling in four rooms. Plates are soft and of the asbetolux type, containg 25% asbetos	Before dismantling school (Background)	Day 1: Before begining of activity. (second investigation, with suggested actions/changes).	N/A	N/A	N/A	Research purpose	Stationary position near field	Asbestos	N/A	Mechanical ventilation	Mechanical ventilation	N/A (measured in a stationary position)	14-19	24-54	N/A	X	N/A	1989	N/A	N/A	N/A	N/A	N/A	N/A	N/A	0.53	N/A	N/A	N/A	N/A	Sample preparation and counting of fibres was provided by a danish authorized aanalyze institute (Miljø-Kemi, Dansk Miljø Center A/S).	RELEVANT but sampled time is not available
Department of Public Health, Aarhus University	1986-25	School	50130	16402	1310	Active handling of asbestos products (dismantling, brushing, cutting, abrading, sawing, grinding, shredding, milling, assembling, pouring, mixing, sanding, sieving and welding)	Elementary school build in the begining of 1970s: Dismantling of ceiling in four rooms. Plates are soft and of the asbetolux type, containg 25% asbetos	Dismantling school	Day 1: During dismantling of ceiling in four rooms. Plates are soft and of the asbetolux type, containg 25% asbetous (second investigation, with suggested actions/changes).	N/A	N/A	N/A	Research purpose	Stationary position near field	Asbestos	N/A	Mechanical ventilation	Mechanical ventilation	N/A (measured in a stationary position)	14-19	24-54	N/A	X	N/A	1989	N/A	N/A	N/A	N/A	N/A	N/A	N/A	0.53	N/A	N/A	N/A	N/A	Sample preparation and counting of fibres was provided by a danish authorized aanalyze institute (Miljø-Kemi, Dansk Miljø Center A/S).	RELEVANT but sampled time is not available
Department of Public Health, Aarhus University	1986-25	School	50130	16402	1310	Active handling of asbestos products (dismantling, brushing, cutting, abrading, sawing, grinding, shredding, milling, assembling, pouring, mixing, sanding, sieving and welding)	Elementary school build in the begining of 1970s: Dismantling of ceiling in four rooms. Plates are soft and of the asbetolux type, containg 25% asbetos	Dismantling school	Day 1: Person F (Age: 42 years); Dismantling of ceiling. Ceiling plates where packed directly after dismantling (second investigation, with suggested actions/changes).	N/A	N/A	N/A	Research purpose	Personal (outside mask)	Asbestos	N/A	Mechanical ventilation	Mechanical ventilation	Reusable protective cotton suit, Battery driven respiratory mask of the PowerFlow type, with P3 filter and rubber boots. When leaving the working area, the workers went through a lock/closed hall, where they vacum cleaned their protection gear, before going to showering facilities in a different building, arranged with a "uncleaned" entrace/exit and a "cleaned" entrance/exit. All the protection g…	14-19	24-54	N/A	4	N/A	1989	N/A	N/A	N/A	N/A	N/A	N/A	N/A	4.93	N/A	N/A	N/A	The circumstances regarding the dismantling from first investigation to second investigation were unchanged.	Sample preparation and counting of fibres was provided by a danish authorized aanalyze institute (Miljø-Kemi, Dansk Miljø Center A/S).	RELEVANT but sampled time is not available
Department of Public Health, Aarhus University	1986-25	School	50130	16402	1310	Active handling of asbestos products (dismantling, brushing, cutting, abrading, sawing, grinding, shredding, milling, assembling, pouring, mixing, sanding, sieving and welding)	Elementary school build in the begining of 1970s: Dismantling of ceiling in four rooms. Plates are soft and of the asbetolux type, containg 25% asbetos	Dismantling school	Day 1: Person G (Age: 29 years); Dismantling of ceiling. Ceiling plates where packed directly after dismantling (second investigation, with suggested actions/changes).	N/A	N/A	N/A	Research purpose	Personal (outside mask)	Asbestos	N/A	Mechanical ventilation	Mechanical ventilation	Reusable protective cotton suit, Battery driven respiratory mask of the PowerFlow type, with P3 filter and rubber boots. When leaving the working area, the workers went through a lock/closed hall, where they vacum cleaned their protection gear, before going to showering facilities in a different building, arranged with a "uncleaned" entrace/exit and a "cleaned" entrance/exit. All the protection g…	14-19	24-54	N/A	5	N/A	1989	N/A	N/A	N/A	N/A	N/A	N/A	N/A	1.41	N/A	N/A	N/A	The circumstances regarding the dismantling from first investigation to second investigation were unchanged.	Sample preparation and counting of fibres was provided by a danish authorized aanalyze institute (Miljø-Kemi, Dansk Miljø Center A/S).	RELEVANT but sampled time is not available
Department of Public Health, Aarhus University	1986-25	School	50130	16402	1310	Active handling of asbestos products (dismantling, brushing, cutting, abrading, sawing, grinding, shredding, milling, assembling, pouring, mixing, sanding, sieving and welding)	Elementary school build in the begining of 1970s: Dismantling of ceiling in four rooms. Plates are soft and of the asbetolux type, containg 25% asbetos	Dismantling school	Day 1: Right outside of the dismantling area, during activity inside (second investigation, with suggested actions/changes).	N/A	N/A	N/A	Research purpose	Stationary position far field	Asbestos	N/A	N/A	N/A	N/A (measured in a stationary position)	14-19	24-54	N/A	X	N/A	1989	N/A	N/A	N/A	N/A	N/A	N/A	N/A	0.03	N/A	N/A	N/A	N/A	Sample preparation and counting of fibres was provided by a danish authorized aanalyze institute (Miljø-Kemi, Dansk Miljø Center A/S).	RELEVANT but sampled time is not available
Department of Public Health, Aarhus University	1986-25	School	50130	16402	1310	Active handling of asbestos products (dismantling, brushing, cutting, abrading, sawing, grinding, shredding, milling, assembling, pouring, mixing, sanding, sieving and welding)	Elementary school build in the begining of 1970s: Dismantling of ceiling in four rooms. Plates are soft and of the asbetolux type, containg 25% asbetos	Dismantling school	Day 1: Right outside of the dismantling area, during activity inside (second investigation, with suggested actions/changes).	N/A	N/A	N/A	Research purpose	Stationary position far field	Asbestos	N/A	N/A	N/A	N/A (measured in a stationary position)	14-19	24-54	N/A	X	N/A	1989	N/A	N/A	N/A	N/A	N/A	N/A	N/A	0.03	N/A	N/A	N/A	N/A	Sample preparation and counting of fibres was provided by a danish authorized aanalyze institute (Miljø-Kemi, Dansk Miljø Center A/S).	RELEVANT but sampled time is not available
Department of Public Health, Aarhus University	1986-25	School	50130	16402	1310	Active handling of asbestos products (dismantling, brushing, cutting, abrading, sawing, grinding, shredding, milling, assembling, pouring, mixing, sanding, sieving and welding)	Elementary school build in the begining of 1970s: Dismantling of ceiling in four rooms. Plates are soft and of the asbetolux type, containg 25% asbetos	Dismantling school	Day 2: During dismantling of ceiling (second investigation, with suggested actions/changes).	N/A	N/A	N/A	Research purpose	Stationary position near field	Asbestos	N/A	Mechanical ventilation	Mechanical ventilation	N/A (measured in a stationary position)	14-19	24-54	N/A	X	N/A	1989	N/A	N/A	N/A	N/A	N/A	N/A	N/A	1.16	N/A	N/A	N/A	N/A	Sample preparation and counting of fibres was provided by a danish authorized aanalyze institute (Miljø-Kemi, Dansk Miljø Center A/S).	RELEVANT but sampled time is not available
Department of Public Health, Aarhus University	1986-25	School	50130	16402	1310	Active handling of asbestos products (dismantling, brushing, cutting, abrading, sawing, grinding, shredding, milling, assembling, pouring, mixing, sanding, sieving and welding)	Elementary school build in the begining of 1970s: Dismantling of ceiling in four rooms. Plates are soft and of the asbetolux type, containg 25% asbetos	Dismantling school	Day 2: During dismantling of ceiling (second investigation, with suggested actions/changes).	N/A	N/A	N/A	Research purpose	Stationary position near field	Asbestos	N/A	Mechanical ventilation	Mechanical ventilation	N/A (measured in a stationary position)	14-19	24-54	N/A	X	N/A	1989	N/A	N/A	N/A	N/A	N/A	N/A	N/A	1.09	N/A	N/A	N/A	N/A	Sample preparation and counting of fibres was provided by a danish authorized aanalyze institute (Miljø-Kemi, Dansk Miljø Center A/S).	RELEVANT but sampled time is not available
Department of Public Health, Aarhus University	1986-25	School	50130	16402	1310	Active handling of asbestos products (dismantling, brushing, cutting, abrading, sawing, grinding, shredding, milling, assembling, pouring, mixing, sanding, sieving and welding)	Elementary school build in the begining of 1970s: Dismantling of ceiling in four rooms. Plates are soft and of the asbetolux type, containg 25% asbetos	Dismantling school	Day 2: Person F (Age: 42 years); during dismantling of ceiling and packing of ceiling plates directly after dismantling (second investigation, with suggested actions/changes).	N/A	N/A	N/A	Research purpose	Personal (outside mask)	Asbestos	N/A	Mechanical ventilation	Mechanical ventilation	Reusable protective cotton suit, Battery driven respiratory mask of the PowerFlow type, with P3 filter and rubber boots. When leaving the working area, the workers went through a lock/closed hall, where they vacum cleaned their protection gear, before going to showering facilities in a different building, arranged with a "uncleaned" entrace/exit and a "cleaned" entrance/exit. All the protection g…	14-19	24-54	N/A	4	N/A	1989	N/A	N/A	N/A	N/A	N/A	N/A	N/A	2.18	N/A	N/A	N/A	N/A	Sample preparation and counting of fibres was provided by a danish authorized aanalyze institute (Miljø-Kemi, Dansk Miljø Center A/S).	RELEVANT but sampled time is not available
Department of Public Health, Aarhus University	1986-25	School	50130	16402	1310	Active handling of asbestos products (dismantling, brushing, cutting, abrading, sawing, grinding, shredding, milling, assembling, pouring, mixing, sanding, sieving and welding)	Elementary school build in the begining of 1970s: Dismantling of ceiling in four rooms. Plates are soft and of the asbetolux type, containg 25% asbetos	Dismantling school	Day 2: Person F (Age: 42 years); during dismantling of ceiling and packing of ceiling plates directly after dismantling (second investigation, with suggested actions/changes).	N/A	N/A	N/A	Research purpose	Personal (outside mask)	Asbestos	N/A	Mechanical ventilation	Mechanical ventilation	Reusable protective cotton suit, Battery driven respiratory mask of the PowerFlow type, with P3 filter and rubber boots. When leaving the working area, the workers went through a lock/closed hall, where they vacum cleaned their protection gear, before going to showering facilities in a different building, arranged with a "uncleaned" entrace/exit and a "cleaned" entrance/exit. All the protection g…	14-19	24-54	N/A	4	N/A	1989	N/A	N/A	N/A	N/A	N/A	N/A	N/A	2.79	N/A	N/A	N/A	N/A	Sample preparation and counting of fibres was provided by a danish authorized aanalyze institute (Miljø-Kemi, Dansk Miljø Center A/S).	RELEVANT but sampled time is not available
Department of Public Health, Aarhus University	1986-25	School	50130	16402	1310	Active handling of asbestos products (dismantling, brushing, cutting, abrading, sawing, grinding, shredding, milling, assembling, pouring, mixing, sanding, sieving and welding)	Elementary school build in the begining of 1970s: Dismantling of ceiling in four rooms. Plates are soft and of the asbetolux type, containg 25% asbetos	Dismantling school	Day 2: Person G (Age: 29 years); during dismantling of ceiling and packing of ceiling plates directly after dismantling (second investigation, with suggested actions/changes).	N/A	N/A	N/A	Research purpose	Personal (outside mask)	Asbestos	N/A	Mechanical ventilation	Mechanical ventilation	Reusable protective cotton suit, Battery driven respiratory mask of the PowerFlow type, with P3 filter and rubber boots. When leaving the working area, the workers went through a lock/closed hall, where they vacum cleaned their protection gear, before going to showering facilities in a different building, arranged with a "uncleaned" entrace/exit and a "cleaned" entrance/exit. All the protection g…	14-19	24-54	N/A	5	N/A	1989	N/A	N/A	N/A	N/A	N/A	N/A	N/A	2.39	N/A	N/A	N/A	N/A	Sample preparation and counting of fibres was provided by a danish authorized aanalyze institute (Miljø-Kemi, Dansk Miljø Center A/S).	RELEVANT but sampled time is not available
Department of Public Health, Aarhus University	1986-25	School	50130	16402	1310	Active handling of asbestos products (dismantling, brushing, cutting, abrading, sawing, grinding, shredding, milling, assembling, pouring, mixing, sanding, sieving and welding)	Elementary school build in the begining of 1970s: Dismantling of ceiling in four rooms. Plates are soft and of the asbetolux type, containg 25% asbetos	Dismantling school	Day 2: Person G (Age: 29 years); during dismantling of ceiling and packing of ceiling plates directly after dismantling (second investigation, with suggested actions/changes).	N/A	N/A	N/A	Research purpose	Personal (outside mask)	Asbestos	N/A	Mechanical ventilation	Mechanical ventilation	Reusable protective cotton suit, Battery driven respiratory mask of the PowerFlow type, with P3 filter and rubber boots. When leaving the working area, the workers went through a lock/closed hall, where they vacum cleaned their protection gear, before going to showering facilities in a different building, arranged with a "uncleaned" entrace/exit and a "cleaned" entrance/exit. All the protection g…	14-19	24-54	N/A	5	N/A	1989	N/A	N/A	N/A	N/A	N/A	N/A	N/A	2.12	N/A	N/A	N/A	N/A	Sample preparation and counting of fibres was provided by a danish authorized aanalyze institute (Miljø-Kemi, Dansk Miljø Center A/S).	RELEVANT but sampled time is not available
Department of Public Health, Aarhus University	1986-25	School	50130	18902	1310	General supervision of work processes and inspection tasks	Elementary school build in the begining of 1970s: Dismantling of ceiling in four rooms. Plates are soft and of the asbetolux type, containg 25% asbetos	Dismantling school activity (unclean showering facilities)	Day 2: "Unclean" area of the showering facilities (second investigation, with suggested actions/changes).	N/A	N/A	N/A	Research purpose	Stationary cleaning area (showering facilities)	Asbestos	N/A	N/A	N/A	N/A (measured in a stationary position)	N/A	N/A	N/A	X	N/A	1989	N/A	N/A	N/A	N/A	N/A	N/A	N/A	0.02	N/A	N/A	N/A	"Establishment of underpressure in the showering facilities"	Sample preparation and counting of fibres was provided by a danish authorized aanalyze institute (Miljø-Kemi, Dansk Miljø Center A/S).	RELEVANT but sampled time is not available
Department of Public Health, Aarhus University	1986-25	School	50130	16402	1310	Active handling of asbestos products (dismantling, brushing, cutting, abrading, sawing, grinding, shredding, milling, assembling, pouring, mixing, sanding, sieving and welding)	Elementary school build in the begining of 1970s: Dismantling of ceiling in four rooms. Plates are soft and of the asbetolux type, containg 25% asbetos	Dismantling school activity (clean showering facilities)	Day 3: Showering facilities during activities (second investigation, with suggested actions/changes).	N/A	N/A	N/A	Research purpose	Stationary cleaning area (showering facilities)	Asbestos	N/A	N/A	N/A	N/A (measured in a stationary position)	N/A	N/A	N/A	X	N/A	1989	N/A	N/A	N/A	N/A	N/A	N/A	N/A	0.57	N/A	N/A	N/A	"Establishment of underpressure in the showering facilities"	Sample preparation and counting of fibres was provided by a danish authorized aanalyze institute (Miljø-Kemi, Dansk Miljø Center A/S).	RELEVANT but sampled time is not available
Department of Public Health, Aarhus University	1986-25	School	50130	16402	1310	Active handling of asbestos products (dismantling, brushing, cutting, abrading, sawing, grinding, shredding, milling, assembling, pouring, mixing, sanding, sieving and welding)	Elementary school build in the begining of 1970s: Dismantling of ceiling in four rooms. Plates are soft and of the asbetolux type, containg 25% asbetos	Dismantling school activity (clean showering facilities)	Day 3: Showering facilities during activities (second investigation, with suggested actions/changes).	N/A	N/A	N/A	Research purpose	Stationary cleaning area (showering facilities)	Asbestos	N/A	N/A	N/A	N/A (measured in a stationary position)	N/A	N/A	N/A	X	N/A	1989	N/A	N/A	N/A	N/A	N/A	N/A	N/A	0.46	N/A	N/A	N/A	N/A	Sample preparation and counting of fibres was provided by a danish authorized aanalyze institute (Miljø-Kemi, Dansk Miljø Center A/S).	RELEVANT but sampled time is not available
Department of Public Health, Aarhus University	1986-25	School	50130	19400	1310	Cleaning activities	Elementary school build in the begining of 1970s: Dismantling of ceiling in four rooms. Plates are soft and of the asbetolux type, containg 25% asbetos	Dismantling school activity (unclean showering facilities)	Day 3: Person F; Cleaning procedure in the showering facilities (second investigation, with suggested actions/changes).	N/A	N/A	N/A	Research purpose	Personal (outside mask)	Asbestos	N/A	N/A	N/A	Reusable protective cotton suit, Battery driven respiratory mask of the PowerFlow type, with P3 filter and rubber boots. When leaving the working area, the workers went through a lock/closed hall, where they vacum cleaned their protection gear, before going to showering facilities in a different building, arranged with a "uncleaned" entrace/exit and a "cleaned" entrance/exit. All the protection g…	N/A	N/A	N/A	4	N/A	1989	N/A	N/A	N/A	N/A	N/A	N/A	N/A	4.64	N/A	N/A	N/A	N/A	Sample preparation and counting of fibres was provided by a danish authorized aanalyze institute (Miljø-Kemi, Dansk Miljø Center A/S).	RELEVANT but sampled time is not available
Department of Public Health, Aarhus University	1986-25	School	50130	19400	1310	Cleaning activities	Elementary school build in the begining of 1970s: Dismantling of ceiling in four rooms. Plates are soft and of the asbetolux type, containg 25% asbetos	Dismantling school activity (unclean showering facilities)	During (day 3): Person F; Cleaning procedure in the showering facilities (second investigation, with suggested actions/changes).	N/A	N/A	N/A	Research purpose	Personal (outside mask)	Asbestos	N/A	N/A	N/A	Reusable protective cotton suit, Battery driven respiratory mask of the PowerFlow type, with P3 filter and rubber boots. When leaving the working area, the workers went through a lock/closed hall, where they vacum cleaned their protection gear, before going to showering facilities in a different building, arranged with a "uncleaned" entrace/exit and a "cleaned" entrance/exit. All the protection g…	N/A	N/A	N/A	4	N/A	1989	N/A	N/A	N/A	N/A	N/A	N/A	N/A	8.7	N/A	N/A	N/A	N/A	Sample preparation and counting of fibres was provided by a danish authorized aanalyze institute (Miljø-Kemi, Dansk Miljø Center A/S).	RELEVANT but sampled time is not available
Department of Public Health, Aarhus University	1986-25	School	50130	18902	1310	Active handling of asbestos products (dismantling, brushing, cutting, abrading, sawing, grinding, shredding, milling, assembling, pouring, mixing, sanding, sieving and welding)	Elementary school build in the begining of 1970s: Dismantling of ceiling in four rooms. Plates are soft and of the asbetolux type, containg 25% asbetos	Dismantling school activity (unclean showering facilities)	Day 3: Person F (Age: 42 years); In the "unclean" area of the showering facilities under the protection mask (second investigation, with suggested actions/changes).	N/A	N/A	N/A	Research purpose	Personal (inside mask)	Asbestos	N/A	N/A	N/A	Reusable protective cotton suit, Battery driven respiratory mask of the PowerFlow type, with P3 filter and rubber boots. When leaving the working area, the workers went through a lock/closed hall, where they vacum cleaned their protection gear, before going to showering facilities in a different building, arranged with a "uncleaned" entrace/exit and a "cleaned" entrance/exit. All the protection g…	N/A	N/A	N/A	4	N/A	1989	N/A	N/A	N/A	N/A	N/A	N/A	N/A	0.02	N/A	N/A	N/A	N/A	Sample preparation and counting of fibres was provided by a danish authorized aanalyze institute (Miljø-Kemi, Dansk Miljø Center A/S).	RELEVANT but sampled time is not available
Department of Public Health, Aarhus University	1986-25	School	50130	16402	1310	Active handling of asbestos products (dismantling, brushing, cutting, abrading, sawing, grinding, shredding, milling, assembling, pouring, mixing, sanding, sieving and welding)	Elementary school build in the begining of 1970s: Dismantling of ceiling in four rooms. Plates are soft and of the asbetolux type, containg 25% asbetos	Dismantling school activity (unclean showering facilities)	Day 3: Person G (Age: 29 years); Showering facilities during activities (second investigation, with suggested actions/changes).	N/A	N/A	N/A	Research purpose	Personal (outside mask)	Asbestos	N/A	Weak natural ventilation	N/A	Reusable protective cotton suit, Battery driven respiratory mask of the PowerFlow type, with P3 filter and rubber boots. When leaving the working area, the workers went through a lock/closed hall, where they vacum cleaned their protection gear, before going to showering facilities in a different building, arranged with a "uncleaned" entrace/exit and a "cleaned" entrance/exit. All the protection g…	N/A	N/A	N/A	5	N/A	1989	N/A	N/A	N/A	N/A	N/A	N/A	N/A	2.19	N/A	N/A	N/A	N/A	Sample preparation and counting of fibres was provided by a danish authorized aanalyze institute (Miljø-Kemi, Dansk Miljø Center A/S).	RELEVANT but sampled time is not available
Department of Public Health, Aarhus University	1986-25	School	50130	16402	1310	Active handling of asbestos products (dismantling, brushing, cutting, abrading, sawing, grinding, shredding, milling, assembling, pouring, mixing, sanding, sieving and welding)	Elementary school build in the begining of 1970s: Dismantling of ceiling in four rooms. Plates are soft and of the asbetolux type, containg 25% asbetos	Dismantling school activity (unclean showering facilities)	During (day 3): Person G (Age: 29 years); Showering facilities during activities (second investigation, with suggested actions/changes).	N/A	N/A	N/A	Research purpose	Personal (outside mask)	Asbestos	N/A	Weak natural ventilation	N/A	Reusable protective cotton suit, Battery driven respiratory mask of the PowerFlow type, with P3 filter and rubber boots. When leaving the working area, the workers went through a lock/closed hall, where they vacum cleaned their protection gear, before going to showering facilities in a different building, arranged with a "uncleaned" entrace/exit and a "cleaned" entrance/exit. All the protection g…	N/A	N/A	N/A	5	N/A	1989	N/A	N/A	N/A	N/A	N/A	N/A	N/A	1.87	N/A	N/A	N/A	N/A	Sample preparation and counting of fibres was provided by a danish authorized aanalyze institute (Miljø-Kemi, Dansk Miljø Center A/S).	RELEVANT but sampled time is not available
Department of Public Health, Aarhus University	1986-25	School	50130	16402	1310	Active handling of asbestos products (dismantling, brushing, cutting, abrading, sawing, grinding, shredding, milling, assembling, pouring, mixing, sanding, sieving and welding)	Elementary school build in the begining of 1970s: Dismantling of ceiling in four rooms. Plates are soft and of the asbetolux type, containg 25% asbetos	Dismantling school activity (unclean showering facilities)	During (day 3): Person G (Age: 29 years); Showering facilities during activities (second investigation, with suggested actions/changes).	N/A	N/A	N/A	Research purpose	Personal (outside mask)	Asbestos	N/A	Weak natural ventilation	N/A	Reusable protective cotton suit, Battery driven respiratory mask of the PowerFlow type, with P3 filter and rubber boots. When leaving the working area, the workers went through a lock/closed hall, where they vacum cleaned their protection gear, before going to showering facilities in a different building, arranged with a "uncleaned" entrace/exit and a "cleaned" entrance/exit. All the protection g…	N/A	N/A	N/A	5	N/A	1989	N/A	N/A	N/A	N/A	N/A	N/A	N/A	0.74	N/A	N/A	N/A	N/A	Sample preparation and counting of fibres was provided by a danish authorized aanalyze institute (Miljø-Kemi, Dansk Miljø Center A/S).	RELEVANT but sampled time is not available
Department of Public Health, Aarhus University	1986-25	School	50130	18902	1310	Active handling of asbestos products (dismantling, brushing, cutting, abrading, sawing, grinding, shredding, milling, assembling, pouring, mixing, sanding, sieving and welding)	Elementary school build in the begining of 1970s: Dismantling of ceiling in four rooms. Plates are soft and of the asbetolux type, containg 25% asbetos	Dismantling school activity (unclean showering facilities)	Day 3: Person G; In the "unclean" area of the showering facilities under the protection mask (second investigation, with suggested actions/changes).	N/A	N/A	N/A	Research purpose	Personal (inside mask)	Asbestos	N/A	Weak natural ventilation	N/A	Reusable protective cotton suit, Battery driven respiratory mask of the PowerFlow type, with P3 filter and rubber boots. When leaving the working area, the workers went through a lock/closed hall, where they vacum cleaned their protection gear, before going to showering facilities in a different building, arranged with a "uncleaned" entrace/exit and a "cleaned" entrance/exit. All the protection g…	N/A	N/A	N/A	5	N/A	1989	N/A	N/A	N/A	N/A	N/A	N/A	N/A	0.004	N/A	N/A	N/A	N/A	Sample preparation and counting of fibres was provided by a danish authorized aanalyze institute (Miljø-Kemi, Dansk Miljø Center A/S).	RELEVANT but sampled time is not available
Department of Public Health, Aarhus University	1986-25	School	50130	18902	1310	General supervision of work processes and inspection tasks	Elementary school build in the begining of 1970s: Dismantling of ceiling in four rooms. Plates are soft and of the asbetolux type, containg 25% asbetos	Dismantling school activity (clean showering facilities)	During (day 3): "cleaned" area of showring facilities (second investigation, with suggested actions/changes).	N/A	N/A	N/A	Research purpose	Stationary cleaning area (showering facilities)	Asbestos	N/A	Weak natural ventilation	N/A	N/A (measured in a stationary position)	N/A	N/A	N/A	X	N/A	1989	N/A	N/A	N/A	N/A	N/A	N/A	N/A	0.021	N/A	N/A	N/A	N/A	Sample preparation and counting of fibres was provided by a danish authorized aanalyze institute (Miljø-Kemi, Dansk Miljø Center A/S).	RELEVANT but sampled time is not available
Department of Public Health, Aarhus University	1986-25	Hospital	50160	16412	1310	Active handling of asbestos products (dismantling, brushing, cutting, abrading, sawing, grinding, shredding, milling, assembling, pouring, mixing, sanding, sieving and welding)	Boiler room in the basebasement at the hospital. Room was 15m2. Negative pressure 40-60 Pa. Air exchange at 36/h. Ventilated volume at 32m3	Before dismantling hospital (background)	Before dismantling: Background	N/A	0.53	N/A	Research purpose	Stationary unknown location	Up to 50% asbestos kieselgurh insulation	N/A	Mechanical ventilation	Mechanical ventilation	N/A (measured in a stationary position)	31-39	20-30	N/A	x	N/A	1987	N/A	N/A	N/A	N/A	N/A	N/A	N/A	0	N/A	N/A	N/A	N/A	Analysis completed by Jysk Teknologisk Århus	RELEVANT but sampled time is not available
Department of Public Health, Aarhus University	1986-25	Hospital	50160	16412	1310	Active handling of asbestos products (dismantling, brushing, cutting, abrading, sawing, grinding, shredding, milling, assembling, pouring, mixing, sanding, sieving and welding)	Boiler room in the basebasement at the hospital. Room was 15m2. Negative pressure 40-60 Pa. Air exchange at 36/h. Ventilated volume at 32m3	Before dismantling hospital (background)	Before dismantling: Background	N/A	0.53	N/A	Research purpose	Stationary unknown location	Up to 50% asbestos kieselgurh insulation	N/A	Mechanical ventilation	Mechanical ventilation	N/A (measured in a stationary position)	31-39	20-30	N/A	x	N/A	1987	N/A	N/A	N/A	N/A	N/A	N/A	N/A	0.019	N/A	N/A	N/A	N/A	Analysis completed by Jysk Teknologisk Århus	RELEVANT but sampled time is not available
Department of Public Health, Aarhus University	1986-25	Hospital	50160	16412	1310	Active handling of asbestos products (dismantling, brushing, cutting, abrading, sawing, grinding, shredding, milling, assembling, pouring, mixing, sanding, sieving and welding)	Boiler room in the basebasement at the hospital. Room was 15m2. Negative pressure 40-60 Pa. Air exchange at 36/h. Ventilated volume at 32m3	Before dismantling hospital (background)	Before dismantling: Background	N/A	0.53	N/A	Research purpose	Stationary position near field	Up to 50% asbestos kieselgurh insulation	N/A	Mechanical ventilation	Mechanical ventilation	N/A (measured in a stationary position)	31-39	20-30	N/A	x	N/A	1987	N/A	N/A	N/A	N/A	N/A	N/A	N/A	0.16	N/A	N/A	N/A	N/A	Analysis completed by Jysk Teknologisk Århus	RELEVANT but sampled time is not available
Department of Public Health, Aarhus University	1986-25	Hospital	50160	16412	1310	Active handling of asbestos products (dismantling, brushing, cutting, abrading, sawing, grinding, shredding, milling, assembling, pouring, mixing, sanding, sieving and welding)	Boiler room in the basebasement at the hospital. Room was 15m2. Negative pressure 40-60 Pa. Air exchange at 36/h. Ventilated volume at 32m3	Before dismantling hospital (background)	Before dismantling: Background	N/A	0.53	N/A	Research purpose	Stationary position near field	Up to 50% asbestos kieselgurh insulation	N/A	Mechanical ventilation	Mechanical ventilation	N/A (measured in a stationary position)	31-39	20-30	N/A	x	N/A	1987	N/A	N/A	N/A	N/A	N/A	N/A	N/A	0.3	N/A	N/A	N/A	N/A	Analysis completed by Jysk Teknologisk Århus	RELEVANT but sampled time is not available
Department of Public Health, Aarhus University	1986-25	Hospital	50160	16412	1310	Active handling of asbestos products (dismantling, brushing, cutting, abrading, sawing, grinding, shredding, milling, assembling, pouring, mixing, sanding, sieving and welding)	Boiler room in the basebasement at the hospital. Room was 15m2. Negative pressure 40-60 Pa. Air exchange at 36/h. Ventilated volume at 32m3	Before dismantling hospital (background)	Before dismantling: Background	N/A	0.53	N/A	Research purpose	Stationary position near field	Up to 50% asbestos kieselgurh insulation	N/A	Mechanical ventilation	Mechanical ventilation	N/A (measured in a stationary position)	31-39	20-30	N/A	x	N/A	1987	N/A	N/A	N/A	N/A	N/A	N/A	N/A	0.49	N/A	N/A	N/A	N/A	Analysis completed by Jysk Teknologisk Århus	RELEVANT but sampled time is not available
Department of Public Health, Aarhus University	1986-25	Hospital	50160	16412	1310	Active handling of asbestos products (dismantling, brushing, cutting, abrading, sawing, grinding, shredding, milling, assembling, pouring, mixing, sanding, sieving and welding)	Boiler room in the basebasement at the hospital. Room was 15m2. Negative pressure 40-60 Pa. Air exchange at 36/h. Ventilated volume at 32m3	Before dismantling hospital (background)	Before dismantling: Background	N/A	0.53	2	Research purpose	Personal (no respiratory protection)	Up to 50% asbestos kieselgurh insulation	N/A	Mechanical ventilation	Mechanical ventilation	None	31-39	20-30	N/A	N/A	A	1987	N/A	N/A	N/A	N/A	N/A	N/A	N/A	0.24	N/A	N/A	N/A	N/A	Analysis completed by Jysk Teknologisk Århus	RELEVANT but sampled time is not available
Department of Public Health, Aarhus University	1986-25	Hospital	50160	16412	1310	Active handling of asbestos products (dismantling, brushing, cutting, abrading, sawing, grinding, shredding, milling, assembling, pouring, mixing, sanding, sieving and welding)	Boiler room in the basebasement at the hospital. Room was 15m2. Negative pressure 40-60 Pa. Air exchange at 36/h. Ventilated volume at 32m3	Before dismantling hospital (background)	Before dismantling: Background	N/A	0.53	2	Research purpose	Personal (no respiratory protection)	Up to 50% asbestos kieselgurh insulation	N/A	Mechanical ventilation	Mechanical ventilation	None	31-39	20-30	N/A	N/A	B	1987	N/A	N/A	N/A	N/A	N/A	N/A	N/A	0.31	N/A	N/A	N/A	N/A	Analysis completed by Jysk Teknologisk Århus	RELEVANT but sampled time is not available
Department of Public Health, Aarhus University	1986-25	Hospital	50160	16412	1310	Active handling of asbestos products (dismantling, brushing, cutting, abrading, sawing, grinding, shredding, milling, assembling, pouring, mixing, sanding, sieving and welding)	Boiler room in the basebasement at the hospital. Room was 15m2. Negative pressure 40-60 Pa. Air exchange at 36/h. Ventilated volume at 32m3. Inner sluice	Before dismantling hospital (background)	Before dismantling: Background	N/A	0.53	N/A	Research purpose	Stationary cleaning area (showering facilities)	Up to 50% asbestos kieselgurh insulation	N/A	Mechanical ventilation	Mechanical ventilation	N/A (measured in a stationary position)	31-39	20-30	N/A	x	N/A	1987	N/A	N/A	N/A	N/A	N/A	N/A	N/A	0	N/A	N/A	N/A	N/A	Analysis completed by Jysk Teknologisk Århus	RELEVANT but sampled time is not available
Department of Public Health, Aarhus University	1986-25	Hospital	50160	16412	1310	Active handling of asbestos products (dismantling, brushing, cutting, abrading, sawing, grinding, shredding, milling, assembling, pouring, mixing, sanding, sieving and welding)	Boiler room in the basebasement at the hospital. Room was 15m2. Negative pressure 40-60 Pa. Air exchange at 36/h. Ventilated volume at 32m3. Outer sluice	Before dismantling hospital (background)	Before dismantling: Background	N/A	0.53	N/A	Research purpose	Stationary cleaning area (showering facilities)	Up to 50% asbestos kieselgurh insulation	N/A	Mechanical ventilation	Mechanical ventilation	N/A (measured in a stationary position)	31-39	20-30	N/A	x	N/A	1987	N/A	N/A	N/A	N/A	N/A	N/A	N/A	0	N/A	N/A	N/A	N/A	N/A	RELEVANT but sampled time is not available
Department of Public Health, Aarhus University	1986-25	Hospital	50160	16412	1310	Active handling of asbestos products (dismantling, brushing, cutting, abrading, sawing, grinding, shredding, milling, assembling, pouring, mixing, sanding, sieving and welding)	Boiler room in the basebasement at the hospital. Room was 15m2. Negative pressure 40-60 Pa. Air exchange at 36/h. Ventilated volume at 32m3. Outside dismantling area	Before dismantling hospital (background)	Before dismantling: Background	N/A	0.53	N/A	Research purpose	Stationary position far field	Up to 50% asbestos kieselgurh insulation	N/A	Mechanical ventilation	Mechanical ventilation	N/A (measured in a stationary position)	31-39	20-30	N/A	x	N/A	1987	N/A	N/A	N/A	N/A	N/A	N/A	N/A	0.009	N/A	N/A	N/A	N/A	N/A	RELEVANT but sampled time is not available
Department of Public Health, Aarhus University	1986-25	Hospital	50160	16412	1310	Active handling of asbestos products (dismantling, brushing, cutting, abrading, sawing, grinding, shredding, milling, assembling, pouring, mixing, sanding, sieving and welding)	Boiler room in the basebasement at the hospital. Room was 15m2. Negative pressure 40-60 Pa. Air exchange at 36/h. Ventilated volume at 32m3	Dismantling hospital	1st investigation - Day 2: Dismantling of pipe insulation. Removed with knife and pieces packed in plastic bags	N/A	1	N/A	Research purpose	Stationary position near field	Up to 50% asbestos kieselgurh insulation	N/A	Mechanical ventilation	Mechanical ventilation	N/A (measured in a stationary position)	31-39	20-30	N/A	x	N/A	1987	N/A	N/A	N/A	N/A	N/A	N/A	N/A	0.98	N/A	N/A	N/A	N/A	N/A	RELEVANT but sampled time is not available
Department of Public Health, Aarhus University	1986-25	Hospital	50160	16412	1310	Active handling of asbestos products (dismantling, brushing, cutting, abrading, sawing, grinding, shredding, milling, assembling, pouring, mixing, sanding, sieving and welding)	Boiler room in the basebasement at the hospital. Room was 15m2. Negative pressure 40-60 Pa. Air exchange at 36/h. Ventilated volume at 32m3	Dismantling hospital	1st investigation - Day 2: Dismantling of pipe insulation. Removed with knife and pieces packed in plastic bags. Worker: 22 years old, weight 84kilo, height 180cm	0-5 years	1	2	Research purpose	Personal (outside mask)	Up to 50% asbestos kieselgurh insulation	N/A	Mechanical ventilation	Mechanical ventilation	Protective clothing, and respiratory mask	31-39	20-30	N/A	N/A	A	1987	N/A	N/A	N/A	N/A	N/A	N/A	N/A	1.34	N/A	N/A	N/A	N/A	N/A	RELEVANT but sampled time is not available
Department of Public Health, Aarhus University	1986-25	Hospital	50160	16412	1310	Active handling of asbestos products (dismantling, brushing, cutting, abrading, sawing, grinding, shredding, milling, assembling, pouring, mixing, sanding, sieving and welding)	Boiler room in the basebasement at the hospital. Room was 15m2. Negative pressure 40-60 Pa. Air exchange at 36/h. Ventilated volume at 32m3	Dismantling hospital	1st investigation - Day 2: Dismantling of pipe insulation. Removed with knife and pieces packed in plastic bags. Worker: 27 years old, weight 72 kilo, height 180cm	N/A	1	2	Research purpose	Personal (outside mask)	Up to 50% asbestos kieselgurh insulation	N/A	Mechanical ventilation	Mechanical ventilation	Protective clothing, and respiratory mask	31-39	20-30	N/A	N/A	B	1987	N/A	N/A	N/A	N/A	N/A	N/A	N/A	0.84	N/A	N/A	N/A	N/A	N/A	RELEVANT but sampled time is not available
Department of Public Health, Aarhus University	1986-25	Hospital	50160	16412	1310	Active handling of asbestos products (dismantling, brushing, cutting, abrading, sawing, grinding, shredding, milling, assembling, pouring, mixing, sanding, sieving and welding)	Hospital (showering facilities after activities)	Dismantling hospital (clean area of showering facilities after activities)	1st investigation - Day 2: Sluice after showering sluice	N/A	1	N/A	Research purpose	Stationary cleaning area (showering facilities)	Up to 50% asbestos kieselgurh insulation	N/A	Mechanical ventilation	Mechanical ventilation	N/A (measured in a stationary position)	31-39	20-30	N/A	x	N/A	1987	N/A	N/A	N/A	N/A	N/A	N/A	N/A	0.015	N/A	N/A	N/A	N/A	N/A	RELEVANT but sampled time is not available
Department of Public Health, Aarhus University	1986-25	Hospital	50160	16412	1310	Active handling of asbestos products (dismantling, brushing, cutting, abrading, sawing, grinding, shredding, milling, assembling, pouring, mixing, sanding, sieving and welding)	Outside dismantling area	Dismantling hospital	1st investigation - Day 2: Outside dismantling area	N/A	1	N/A	Research purpose	Stationary position far field	Up to 50% asbestos kieselgurh insulation	N/A	Mechanical ventilation	Mechanical ventilation	N/A (measured in a stationary position)	31-39	20-30	N/A	x	N/A	1987	N/A	N/A	N/A	N/A	N/A	N/A	N/A	0.012	N/A	N/A	N/A	N/A	N/A	RELEVANT but sampled time is not available
Department of Public Health, Aarhus University	1986-25	Hospital	50160	16412	1310	Active handling of asbestos products (dismantling, brushing, cutting, abrading, sawing, grinding, shredding, milling, assembling, pouring, mixing, sanding, sieving and welding)	Boiler room in the basebasement at the hospital. Room was 15m2. Negative pressure 40-60 Pa. Air exchange at 36/h. Ventilated volume at 32m3	Dismantling hospital	Day 2 - Period 2: Dismantling of pipe insulation. Removed with knife and pieces packed in plastic bags	N/A	0.77	N/A	Research purpose	Stationary position near field	Up to 50% asbestos kieselgurh insulation	N/A	Mechanical ventilation	Mechanical ventilation	N/A (measured in a stationary position)	31-39	20-30	N/A	x	N/A	1987	N/A	N/A	N/A	N/A	N/A	N/A	N/A	0.81	N/A	N/A	N/A	N/A	N/A	RELEVANT but sampled time is not available
Department of Public Health, Aarhus University	1986-25	Hospital	50160	16412	1310	Active handling of asbestos products (dismantling, brushing, cutting, abrading, sawing, grinding, shredding, milling, assembling, pouring, mixing, sanding, sieving and welding)	Boiler room in the basebasement at the hospital. Room was 15m2. Negative pressure 40-60 Pa. Air exchange at 36/h. Ventilated volume at 32m3	Dismantling hospital	Day 2 - Period 2: Dismantling of pipe insulation. Removed with knife and pieces packed in plastic bags	N/A	0.77	N/A	Research purpose	Stationary position near field	Up to 50% asbestos kieselgurh insulation	N/A	Mechanical ventilation	Mechanical ventilation	N/A (measured in a stationary position)	31-39	20-30	N/A	x	N/A	1987	N/A	N/A	N/A	N/A	N/A	N/A	N/A	2.05	N/A	N/A	N/A	N/A	N/A	RELEVANT but sampled time is not available
Department of Public Health, Aarhus University	1986-25	Hospital	50160	16412	1310	Active handling of asbestos products (dismantling, brushing, cutting, abrading, sawing, grinding, shredding, milling, assembling, pouring, mixing, sanding, sieving and welding)	Boiler room in the basebasement at the hospital. Room was 15m2. Negative pressure 40-60 Pa. Air exchange at 36/h. Ventilated volume at 32m3	Dismantling hospital	Day 2 - Period 2: Dismantling of pipe insulation. Removed with knife and pieces packed in plastic bags. Worker: 22 years old, weight 84kilo, height 180cm	0-5 years	0.77	2	Research purpose	Personal (outside mask)	Up to 50% asbestos kieselgurh insulation	N/A	Mechanical ventilation	Mechanical ventilation	Protective clothing, and respiratory mask	31-39	20-30	N/A	N/A	A	1987	N/A	N/A	N/A	N/A	N/A	N/A	N/A	1.46	N/A	N/A	N/A	N/A	N/A	RELEVANT but sampled time is not available
Department of Public Health, Aarhus University	1986-25	Hospital	50160	16412	1310	Active handling of asbestos products (dismantling, brushing, cutting, abrading, sawing, grinding, shredding, milling, assembling, pouring, mixing, sanding, sieving and welding)	Boiler room in the basebasement at the hospital. Room was 15m2. Negative pressure 40-60 Pa. Air exchange at 36/h. Ventilated volume at 32m3	Dismantling hospital	Day 2 - Period 2: Dismantling of pipe insulation. Removed with knife and pieces packed in plasticbags. Worker: 27 years old, weight 72 kilo, height 180cm	N/A	0.77	2	Research purpose	Personal (outside mask)	Up to 50% asbestos kieselgurh insulation	N/A	Mechanical ventilation	Mechanical ventilation	Protective clothing, and respiratory mask	31-39	20-30	N/A	N/A	B	1987	N/A	N/A	N/A	N/A	N/A	N/A	N/A	1.59	N/A	N/A	N/A	N/A	N/A	RELEVANT but sampled time is not available
Department of Public Health, Aarhus University	1986-25	Hospital	50160	16412	1310	Active handling of asbestos products (dismantling, brushing, cutting, abrading, sawing, grinding, shredding, milling, assembling, pouring, mixing, sanding, sieving and welding)	Boiler room in the basebasement at the hospital. Room was 15m2. Negative pressure 40-60 Pa. Air exchange at 36/h. Ventilated volume at 32m3	Dismantling hospital	Cleaning of dismantling area: Vacuum cleaned all surfaces and hosed down pipes. All surfaces vacuum cleaned again and washed off. Ventilated for 12h.	N/A	0.77	N/A	Research purpose	Stationary position near field	Up to 50% asbestos kieselgurh insulation	N/A	Mechanical ventilation	Mechanical ventilation	N/A (measured in a stationary position)	31-39	20-30	N/A	x	N/A	1987	N/A	N/A	N/A	N/A	N/A	N/A	N/A	0.007	N/A	N/A	N/A	N/A	N/A	RELEVANT but sampled time is not available
Department of Public Health, Aarhus University	1986-25	Hospital	50160	16412	1310	Active handling of asbestos products (dismantling, brushing, cutting, abrading, sawing, grinding, shredding, milling, assembling, pouring, mixing, sanding, sieving and welding)	Boiler room in the basebasement at the hospital. Room was 15m2. Negative pressure 40-60 Pa. Air exchange at 36/h. Ventilated volume at 32m3	Dismantling hospital	Cleaning of dismantling area: Vacuum cleaned all surfaces and hosed down pipes. All surfaces vacuum cleaned again and washed off. Ventilated for 12h.	N/A	0.77	N/A	Research purpose	Stationary position near field	Up to 50% asbestos kieselgurh insulation	N/A	Mechanical ventilation	Mechanical ventilation	N/A (measured in a stationary position)	31-39	20-30	N/A	x	N/A	1987	N/A	N/A	N/A	N/A	N/A	N/A	N/A	0.015	N/A	N/A	N/A	N/A	N/A	RELEVANT but sampled time is not available
Department of Public Health, Aarhus University	1986-25	Hospital	50160	16412	1310	Active handling of asbestos products (dismantling, brushing, cutting, abrading, sawing, grinding, shredding, milling, assembling, pouring, mixing, sanding, sieving and welding)	Boiler room in the basebasement at the hospital. Room was 20m2. Negative pressure 40-60 Pa. Air exchange at 22/h. Ventilated volume at 32m3	Dismantling hospital	2nd investigation, with suggested actions/changes - Day 1: Dismantling of pipe insulation. Removed with knife and pieces packed in plasticbags immediately. Furthermore, the area was vacuumcleaned every 30 min. and carried outside at the same time.	N/A	1-1.17	N/A	Research purpose	Stationary position near field	Up to 50% asbestos kieselgurh insulation	N/A	Mechanical ventilation	Mechanical ventilation	N/A (measured in a stationary position)	32-45	20-30	N/A	x	N/A	1987	N/A	N/A	N/A	N/A	N/A	N/A	N/A	0.44	N/A	N/A	N/A	N/A	Analysis carried out by Kemisk Institut, Århus Universitet, Lab for uorganisk kemi	RELEVANT but sampled time is not available
Department of Public Health, Aarhus University	1986-25	Hospital	50160	16412	1310	Active handling of asbestos products (dismantling, brushing, cutting, abrading, sawing, grinding, shredding, milling, assembling, pouring, mixing, sanding, sieving and welding)	Boiler room in the basebasement at the hospital. Room was 20m2. Negative pressure 40-60 Pa. Air exchange at 22/h. Ventilated volume at 32m3	Dismantling hospital	2nd investigation, with suggested actions/changes - Day 1: Dismantling of pipe insulation. Removed with knife and pieces packed in plasticbags immediately. Furthermore, the area was vacuumcleaned every 30 min. and carried outside at the same time.	N/A	1-1.17	N/A	Research purpose	Stationary position near field	Up to 50% asbestos kieselgurh insulation	N/A	Mechanical ventilation	Mechanical ventilation	N/A (measured in a stationary position)	32-45	20-30	N/A	x	N/A	1987	N/A	N/A	N/A	N/A	N/A	N/A	N/A	0.57	N/A	N/A	N/A	N/A	N/A	RELEVANT but sampled time is not available
Department of Public Health, Aarhus University	1986-25	Hospital	50160	16412	1310	Active handling of asbestos products (dismantling, brushing, cutting, abrading, sawing, grinding, shredding, milling, assembling, pouring, mixing, sanding, sieving and welding)	Boiler room in the basebasement at the hospital. Room was 20m2. Negative pressure 40-60 Pa. Air exchange at 22/h. Ventilated volume at 32m3	Dismantling hospital	2nd investigation, with suggested actions/changes - Day 1: Dismantling of pipe insulation. Removed with knife and pieces packed in plasticbags immediately. Furthermore, the area was vacuumcleaned every 30 min. and carried outside at the same time.	N/A	1-1.17	N/A	Research purpose	Stationary position near field	Up to 50% asbestos kieselgurh insulation	N/A	Mechanical ventilation	Mechanical ventilation	N/A (measured in a stationary position)	32-45	20-30	N/A	x	N/A	1987	N/A	N/A	N/A	N/A	N/A	N/A	N/A	0.62	N/A	N/A	N/A	N/A	N/A	RELEVANT but sampled time is not available
Department of Public Health, Aarhus University	1986-25	Hospital	50160	16412	1310	Active handling of asbestos products (dismantling, brushing, cutting, abrading, sawing, grinding, shredding, milling, assembling, pouring, mixing, sanding, sieving and welding)	Boiler room in the basebasement at the hospital. Room was 20m2. Negative pressure 40-60 Pa. Air exchange at 22/h. Ventilated volume at 32m3	Dismantling hospital	2nd investigation, with suggested actions/changes - Day 1: Dismantling of pipe insulation. Removed with knife and pieces packed in plasticbags immediately. Furthermore, the area was vacuumcleaned every 30 min. and carried outside at the same time.	N/A	1-1.17	N/A	Research purpose	Stationary position near field	Up to 50% asbestos kieselgurh insulation	N/A	Mechanical ventilation	Mechanical ventilation	N/A (measured in a stationary position)	32-45	20-30	N/A	x	N/A	1987	N/A	N/A	N/A	N/A	N/A	N/A	N/A	0.31	N/A	N/A	N/A	N/A	N/A	RELEVANT but sampled time is not available
Department of Public Health, Aarhus University	1986-25	Hospital	50160	16412	1310	Active handling of asbestos products (dismantling, brushing, cutting, abrading, sawing, grinding, shredding, milling, assembling, pouring, mixing, sanding, sieving and welding)	Boiler room in the basebasement at the hospital. Room was 20m2. Negative pressure 40-60 Pa. Air exchange at 22/h. Ventilated volume at 32m3	Dismantling hospital	2nd investigation, with suggested actions/changes - Period 2: Dismantling of pipe insulation. Removed with knife and pieces packed in plasticbags immediately. Furthermore, the area was vacuumcleaned every 30 min and carried outside at the same time.	N/A	1-1.17	2	Research purpose	Personal (outside mask)	Up to 50% asbestos kieselgurh insulation	N/A	Mechanical ventilation	Mechanical ventilation	Protective clothing, and respiratory mask	32-45	20-30	N/A	N/A	A	1987	N/A	N/A	N/A	N/A	N/A	N/A	N/A	1.17	N/A	N/A	N/A	N/A	N/A	RELEVANT but sampled time is not available
Department of Public Health, Aarhus University	1986-25	Hospital	50160	16412	1310	Active handling of asbestos products (dismantling, brushing, cutting, abrading, sawing, grinding, shredding, milling, assembling, pouring, mixing, sanding, sieving and welding)	Boiler room in the basebasement at the hospital. Room was 20m2. Negative pressure 40-60 Pa. Air exchange at 22/h. Ventilated volume at 32m3	Dismantling hospital	2nd investigation, with suggested actions/changes - Period 2: Dismantling of pipe insulation. Removed with knife and pieces packed in plasticbags immediately. Furthermore, the area was vacuumcleaned every 30 min and carried outside at the same time.	N/A	1-1.17	2	Research purpose	Personal (outside mask)	Up to 50% asbestos kieselgurh insulation	N/A	Mechanical ventilation	Mechanical ventilation	Protective clothing, and respiratory mask	32-45	20-30	N/A	N/A	A	1987	N/A	N/A	N/A	N/A	N/A	N/A	N/A	1.64	N/A	N/A	N/A	N/A	N/A	RELEVANT but sampled time is not available
Department of Public Health, Aarhus University	1986-25	Hospital	50160	16412	1310	Active handling of asbestos products (dismantling, brushing, cutting, abrading, sawing, grinding, shredding, milling, assembling, pouring, mixing, sanding, sieving and welding)	Boiler room in the basebasement at the hospital. Room was 20m2. Negative pressure 40-60 Pa. Air exchange at 22/h. Ventilated volume at 32m3	Dismantling hospital	2nd investigation, with suggested actions/changes - Period 2: Dismantling of pipe insulation. Removed with knife and pieces packed in plasticbags immediately. Furthermore, the area was vacuumcleaned every 30 min and carried outside at the same time.	N/A	1-1.17	2	Research purpose	Personal (outside mask)	Up to 50% asbestos kieselgurh insulation	N/A	Mechanical ventilation	Mechanical ventilation	Protective clothing, and respiratory mask	32-45	20-30	N/A	N/A	A	1987	N/A	N/A	N/A	N/A	N/A	N/A	N/A	1.57	N/A	N/A	N/A	N/A	N/A	RELEVANT but sampled time is not available
Department of Public Health, Aarhus University	1986-25	Hospital	50160	16412	1310	Active handling of asbestos products (dismantling, brushing, cutting, abrading, sawing, grinding, shredding, milling, assembling, pouring, mixing, sanding, sieving and welding)	Boiler room in the basebasement at the hospital. Room was 20m2. Negative pressure 40-60 Pa. Air exchange at 22/h. Ventilated volume at 32m3	Dismantling hospital	2nd investigation, with suggested actions/changes - Period 2: Dismantling of pipe insulation. Removed with knife and pieces packed in plasticbags immediately. Furthermore, the area was vacuumcleaned every 30 min and carried outside at the same time.	N/A	1-1.17	2	Research purpose	Personal (outside mask)	Up to 50% asbestos kieselgurh insulation	N/A	Mechanical ventilation	Mechanical ventilation	Protective clothing, and respiratory mask	32-45	20-30	N/A	N/A	B	1987	N/A	N/A	N/A	N/A	N/A	N/A	N/A	0.4	N/A	N/A	N/A	N/A	N/A	RELEVANT but sampled time is not available
Department of Public Health, Aarhus University	1986-25	Hospital	50160	16412	1310	Active handling of asbestos products (dismantling, brushing, cutting, abrading, sawing, grinding, shredding, milling, assembling, pouring, mixing, sanding, sieving and welding)	Boiler room in the basebasement at the hospital. Room was 20m2. Negative pressure 40-60 Pa. Air exchange at 22/h. Ventilated volume at 32m3	Dismantling hospital	2nd investigation, with suggested actions/changes - Period 2: Dismantling of pipe insulation. Removed with knife and pieces packed in plasticbags immediately. Furthermore, the area was vacuumcleaned every 30 min and carried outside at the same time.	N/A	1-1.17	2	Research purpose	Personal (outside mask)	Up to 50% asbestos kieselgurh insulation	N/A	Mechanical ventilation	Mechanical ventilation	Protective clothing, and respiratory mask	32-45	20-30	N/A	N/A	B	1987	N/A	N/A	N/A	N/A	N/A	N/A	N/A	2.76	N/A	N/A	N/A	N/A	N/A	RELEVANT but sampled time is not available
Department of Public Health, Aarhus University	1986-25	Hospital	50160	16412	1310	Active handling of asbestos products (dismantling, brushing, cutting, abrading, sawing, grinding, shredding, milling, assembling, pouring, mixing, sanding, sieving and welding)	Boiler room in the basebasement at the hospital. Room was 20m2. Negative pressure 40-60 Pa. Air exchange at 22/h. Ventilated volume at 32m3	Dismantling hospital	2nd investigation, with suggested actions/changes - Period 2: Dismantling of pipe insulation. Removed with knife and pieces packed in plasticbags immediately. Furthermore, the area was vacuumcleaned every 30 min and carried outside at the same time.	N/A	1-1.17	2	Research purpose	Personal (outside mask)	Up to 50% asbestos kieselgurh insulation	N/A	Mechanical ventilation	Mechanical ventilation	Protective clothing, and respiratory mask	32-45	20-30	N/A	N/A	B	1987	N/A	N/A	N/A	N/A	N/A	N/A	N/A	4.11	N/A	N/A	N/A	N/A	N/A	RELEVANT but sampled time is not available
Department of Public Health, Aarhus University	1986-25	Hospital	50160	16412	1310	Active handling of asbestos products (dismantling, brushing, cutting, abrading, sawing, grinding, shredding, milling, assembling, pouring, mixing, sanding, sieving and welding)	Boiler room in the basebasement at the hospital. Room was 20m2. Negative pressure 40-60 Pa. Air exchange at 22/h. Ventilated volume at 32m3	Dismantling hospital	2nd investigation, with suggested actions/changes: Outside dismantling area	N/A	1-1.17	N/A	Research purpose	Stationary position far field	Up to 50% asbestos kieselgurh insulation	N/A	Mechanical ventilation	Mechanical ventilation	N/A (measured in a stationary position)	32-45	20-30	N/A	x	N/A	1987	N/A	N/A	N/A	N/A	N/A	N/A	N/A	0.01	N/A	N/A	N/A	N/A	N/A	RELEVANT but sampled time is not available
Department of Public Health, Aarhus University	1986-25	Hospital	50160	16412	1310	Active handling of asbestos products (dismantling, brushing, cutting, abrading, sawing, grinding, shredding, milling, assembling, pouring, mixing, sanding, sieving and welding)	Boiler room in the basebasement at the hospital. Room was 20m2. Negative pressure 40-60 Pa. Air exchange at 22/h. Ventilated volume at 32m3	Dismantling hospital	2nd investigation, with suggested actions/changes: Outside dismantling area	N/A	1-1.17	N/A	Research purpose	Stationary position far field	Up to 50% asbestos kieselgurh insulation	N/A	Mechanical ventilation	Mechanical ventilation	N/A (measured in a stationary position)	32-45	20-30	N/A	x	N/A	1987	N/A	N/A	N/A	N/A	N/A	N/A	N/A	0.003	N/A	N/A	N/A	N/A	N/A	RELEVANT but sampled time is not available
Department of Public Health, Aarhus University	1986-25	Hospital	50160	16412	1310	Active handling of asbestos products (dismantling, brushing, cutting, abrading, sawing, grinding, shredding, milling, assembling, pouring, mixing, sanding, sieving and welding)	Boiler room in the basebasement at the hospital. Room was 20m2. Negative pressure 40-60 Pa. Air exchange at 22/h. Ventilated volume at 32m3	Dismantling hospital	2nd investigation, with suggested actions/changes - Day 2: Outside mask. Dismantling of pipe insulation. Removed with knife and pieces packed in plasticbags. Worker: 22 years old, weight 84kilo, height 180cm	N/A	1-1.17	2	Research purpose	Personal (outside mask)	Up to 50% asbestos kieselgurh insulation	N/A	Mechanical ventilation	Mechanical ventilation	Protective clothing, and respiratory mask	32-45	20-30	N/A	N/A	A	1987	N/A	N/A	N/A	N/A	N/A	N/A	N/A	1.74	N/A	N/A	N/A	N/A	N/A	RELEVANT but sampled time is not available
Department of Public Health, Aarhus University	1986-25	Hospital	50160	16412	1310	Active handling of asbestos products (dismantling, brushing, cutting, abrading, sawing, grinding, shredding, milling, assembling, pouring, mixing, sanding, sieving and welding)	Boiler room in the basebasement at the hospital. Room was 20m2. Negative pressure 40-60 Pa. Air exchange at 22/h. Ventilated volume at 32m3	Dismantling hospital	2nd investigation, with suggested actions/changes - Day 2: Outside mask. Dismantling of pipe insulation. Removed with knife and pieces packed in plasticbags. Worker: 22 years old, weight 84kilo, height 180cm	N/A	1-1.17	2	Research purpose	Personal (outside mask)	Up to 50% asbestos kieselgurh insulation	N/A	Mechanical ventilation	Mechanical ventilation	Protective clothing, and respiratory mask	32-45	20-30	N/A	N/A	A	1987	N/A	N/A	N/A	N/A	N/A	N/A	N/A	3.46	N/A	N/A	N/A	N/A	N/A	RELEVANT but sampled time is not available
Department of Public Health, Aarhus University	1986-25	Hospital	50160	16412	1310	Active handling of asbestos products (dismantling, brushing, cutting, abrading, sawing, grinding, shredding, milling, assembling, pouring, mixing, sanding, sieving and welding)	Boiler room in the basebasement at the hospital. Room was 20m2. Negative pressure 40-60 Pa. Air exchange at 22/h. Ventilated volume at 32m3	Dismantling hospital	2nd investigation, with suggested actions/changes - Day 2: Outside mask. Dismantling of pipe insulation. Removed with knife and pieces packed in plasticbags. Worker: 22 years old, weight 84kilo, height 180cm	N/A	1-1.17	2	Research purpose	Personal (outside mask)	Up to 50% asbestos kieselgurh insulation	N/A	Mechanical ventilation	Mechanical ventilation	Protective clothing, and respiratory mask	32-45	20-30	N/A	N/A	A	1987	N/A	N/A	N/A	N/A	N/A	N/A	N/A	2.47	N/A	N/A	N/A	N/A	N/A	RELEVANT but sampled time is not available
Department of Public Health, Aarhus University	1986-25	Hospital	50160	16412	1310	Active handling of asbestos products (dismantling, brushing, cutting, abrading, sawing, grinding, shredding, milling, assembling, pouring, mixing, sanding, sieving and welding)	Boiler room in the basebasement at the hospital. Room was 20m2. Negative pressure 40-60 Pa. Air exchange at 22/h. Ventilated volume at 32m3	Dismantling hospital	2nd investigation, with suggested actions/changes - Day 2: Inside mask. Dismantling of pipe insulation. Removed with knife and pieces packed in plasticbags. Worker: Worker: 22 years old, weight 84kilo, height 180cm	N/A	1-1.17	2	Research purpose	Personal (inside mask)	Up to 50% asbestos kieselgurh insulation	N/A	Mechanical ventilation	Mechanical ventilation	Protective clothing, and respiratory mask	32-45	20-30	N/A	N/A	A	1987	N/A	N/A	N/A	N/A	N/A	N/A	N/A	0.058	N/A	N/A	N/A	N/A	N/A	RELEVANT but sampled time is not available
Department of Public Health, Aarhus University	1986-25	Hospital	50160	16412	1310	Active handling of asbestos products (dismantling, brushing, cutting, abrading, sawing, grinding, shredding, milling, assembling, pouring, mixing, sanding, sieving and welding)	Boiler room in the basebasement at the hospital. Room was 20m2. Negative pressure 40-60 Pa. Air exchange at 22/h. Ventilated volume at 32m3	Dismantling hospital	2nd investigation, with suggested actions/changes - Day 2: Inside mask. Dismantling of pipe insulation. Removed with knife and pieces packed in plasticbags. Worker: 22 years old, weight 84kilo, height 180cm	N/A	1-1.17	2	Research purpose	Personal (inside mask)	Up to 50% asbestos kieselgurh insulation	N/A	Mechanical ventilation	Mechanical ventilation	Protective clothing, and respiratory mask	32-45	20-30	N/A	N/A	A	1987	N/A	N/A	N/A	N/A	N/A	N/A	N/A	0.018	N/A	N/A	N/A	N/A	N/A	RELEVANT but sampled time is not available
Department of Public Health, Aarhus University	1986-25	Hospital	50160	16412	1310	Active handling of asbestos products (dismantling, brushing, cutting, abrading, sawing, grinding, shredding, milling, assembling, pouring, mixing, sanding, sieving and welding)	Boiler room in the basebasement at the hospital. Room was 20m2. Negative pressure 40-60 Pa. Air exchange at 22/h.	Dismantling hospital	2nd investigation, with suggested actions/changes - Day 2: Inside mask. Dismantling of pipe insulation. Removed with knife and pieces packed in plasticbags. Worker: 22 years old, weight 84kilo, height 180cm	N/A	1-1.17	2	Research purpose	Personal (inside mask)	Up to 50% asbestos kieselgurh insulation	N/A	Mechanical ventilation	Mechanical ventilation	Protective clothing, and respiratory mask	32-45	20-30	N/A	N/A	A	1987	N/A	N/A	N/A	N/A	N/A	N/A	N/A	0.007	N/A	N/A	N/A	N/A	N/A	RELEVANT but sampled time is not available
Department of Public Health, Aarhus University	1986-25	Hospital	50160	16412	1310	Active handling of asbestos products (dismantling, brushing, cutting, abrading, sawing, grinding, shredding, milling, assembling, pouring, mixing, sanding, sieving and welding)	Boiler room in the basebasement at the hospital. Room was 15m2. Negative pressure 40-60 Pa. Air exchange at 36/h. Ventilated volume at 32m3	Before dismantling hospital (background)	Before dismantling: Background	N/A	N/A	N/A	Research purpose	Stationary unknown location	Up to 50% asbestos kieselgurh insulation	N/A	Mechanical ventilation	Mechanical ventilation	N/A (measured in a stationary position)	36	20-30	N/A	x	N/A	1987	N/A	N/A	N/A	N/A	N/A	N/A	N/A	0	N/A	N/A	N/A	N/A	N/A	RELEVANT but sampled time is not available
Department of Public Health, Aarhus University	1986-25	Hospital	50160	16412	1310	Active handling of asbestos products (dismantling, brushing, cutting, abrading, sawing, grinding, shredding, milling, assembling, pouring, mixing, sanding, sieving and welding)	Boiler room in the basebasement at the hospital. Room was 15m2. Negative pressure 40-60 Pa. Air exchange at 36/h. Ventilated volume at 32m3	Before dismantling hospital (background)	Before dismantling: Background	N/A	N/A	N/A	Research purpose	Stationary unknown location	Up to 50% asbestos kieselgurh insulation	N/A	Mechanical ventilation	Mechanical ventilation	N/A (measured in a stationary position)	36	20-30	N/A	x	N/A	1987	N/A	N/A	N/A	N/A	N/A	N/A	N/A	0.019	N/A	N/A	N/A	N/A	N/A	RELEVANT but sampled time is not available
Department of Public Health, Aarhus University	1986-25	Hospital	50160	16412	1310	Active handling of asbestos products (dismantling, brushing, cutting, abrading, sawing, grinding, shredding, milling, assembling, pouring, mixing, sanding, sieving and welding)	Boiler room in the basebasement at the hospital. Room was 15m2. Negative pressure 40-60 Pa. Air exchange at 36/h. Ventilated volume at 32m3	Dismantling hospital	Dismantling of pipe insulation. Removed with knife and packed in plasticbags.	N/A	N/A	N/A	Research purpose	Stationary position near field	Up to 50% asbestos kieselgurh insulation	N/A	Mechanical ventilation	Mechanical ventilation	N/A (measured in a stationary position)	36	20-30	N/A	x	N/A	1987	N/A	N/A	N/A	N/A	N/A	N/A	N/A	0.16	N/A	N/A	N/A	N/A	Average concentration	RELEVANT but sampled time is not available
Department of Public Health, Aarhus University	1986-25	Hospital	50160	16412	1310	Active handling of asbestos products (dismantling, brushing, cutting, abrading, sawing, grinding, shredding, milling, assembling, pouring, mixing, sanding, sieving and welding)	Boiler room in the basebasement at the hospital. Room was 15m2. Negative pressure 40-60 Pa. Air exchange at 36/h. Ventilated volume at 32m3	Dismantling hospital	Dismantling of pipe insulation. Removed with knife and packed in plasticbags.	N/A	N/A	N/A	Research purpose	Stationary position near field	Up to 50% asbestos kieselgurh insulation	N/A	Mechanical ventilation	Mechanical ventilation	N/A (measured in a stationary position)	36	20-30	N/A	x	N/A	1987	N/A	N/A	N/A	N/A	N/A	N/A	N/A	0.3	N/A	N/A	N/A	N/A	Average concentration	RELEVANT but sampled time is not available
Department of Public Health, Aarhus University	1986-25	Hospital	50160	16412	1310	Active handling of asbestos products (dismantling, brushing, cutting, abrading, sawing, grinding, shredding, milling, assembling, pouring, mixing, sanding, sieving and welding)	Boiler room in the basebasement at the hospital. Room was 15m2. Negative pressure 40-60 Pa. Air exchange at 36/h. Ventilated volume at 32m3	Dismantling hospital	Dismantling of pipe insulation. Removed with knife and packed in plasticbags.	N/A	N/A	N/A	Research purpose	Stationary position near field	Up to 50% asbestos kieselgurh insulation	N/A	Mechanical ventilation	Mechanical ventilation	N/A (measured in a stationary position)	36	20-30	N/A	x	N/A	1987	N/A	N/A	N/A	N/A	N/A	N/A	N/A	0.49	N/A	N/A	N/A	N/A	Average concentration	RELEVANT but sampled time is not available
Department of Public Health, Aarhus University	1986-25	Hospital	50160	16412	1310	Active handling of asbestos products (dismantling, brushing, cutting, abrading, sawing, grinding, shredding, milling, assembling, pouring, mixing, sanding, sieving and welding)	Boiler room in the basebasement at the hospital. Room was 15m2. Negative pressure 40-60 Pa. Air exchange at 36/h. Ventilated volume at 32m3	Dismantling hospital	Dismantling of pipe insulation. Removed with knife and packed in plasticbags. Worker: 22 years old, weight 84kilo, height 180cm	0-5 years	N/A	2	Research purpose	Personal (outside mask)	Up to 50% asbestos kieselgurh insulation	N/A	Mechanical ventilation	Mechanical ventilation	Protective clothing, and respiratory mask	36	20-30	N/A	N/A	A	1987	N/A	N/A	N/A	N/A	N/A	N/A	N/A	0.24	N/A	N/A	N/A	N/A	N/A	RELEVANT but sampled time is not available
Department of Public Health, Aarhus University	1986-25	Hospital	50160	16412	1310	Active handling of asbestos products (dismantling, brushing, cutting, abrading, sawing, grinding, shredding, milling, assembling, pouring, mixing, sanding, sieving and welding)	Boiler room in the basebasement at the hospital. Room was 15m2. Negative pressure 40-60 Pa. Air exchange at 36/h. Ventilated volume at 32m3	Dismantling hospital	Dismantling of pipe insulation. Removed with knife and packed in plasticbags. Worker: 27 years old, weight 72 kilo, height 180cm	N/A	N/A	2	Research purpose	Personal (outside mask)	Up to 50% asbestos kieselgurh insulation	N/A	Mechanical ventilation	Mechanical ventilation	Protective clothing, and respiratory mask	36	20-30	N/A	N/A	B	1987	N/A	N/A	N/A	N/A	N/A	N/A	N/A	0.31	N/A	N/A	N/A	N/A	N/A	RELEVANT but sampled time is not available
Department of Public Health, Aarhus University	1986-25	Hospital	50160	16412	1310	Active handling of asbestos products (dismantling, brushing, cutting, abrading, sawing, grinding, shredding, milling, assembling, pouring, mixing, sanding, sieving and welding)	Hospital (showering facilities before activities)	Before dismantling hospital (unclean area of showering facilities before dismantling activities)	Before dismantling: Sluice for workers to be vacuum clean outside of personal cotton lab coat. Vacuum cleaning each other.	N/A	N/A	N/A	Research purpose	Stationary cleaning area (showering facilities)	Up to 50% asbestos kieselgurh insulation	N/A	Mechanical ventilation	Mechanical ventilation	N/A (measured in a stationary position)	36	20-30	N/A	x	N/A	1987	N/A	N/A	N/A	N/A	N/A	N/A	N/A	0	N/A	N/A	N/A	N/A	N/A	RELEVANT but sampled time is not available
Department of Public Health, Aarhus University	1986-25	Hospital	50160	16412	1310	Active handling of asbestos products (dismantling, brushing, cutting, abrading, sawing, grinding, shredding, milling, assembling, pouring, mixing, sanding, sieving and welding)	Hospital (showering facilities before activities)	Before dismantling hospital (clean area of showering facilities before dismantling activities)	Before dismantling: Sluice after showering sluice	N/A	N/A	N/A	Research purpose	Stationary cleaning area (showering facilities)	Up to 50% asbestos kieselgurh insulation	N/A	Mechanical ventilation	Mechanical ventilation	N/A (measured in a stationary position)	36	20-30	N/A	x	N/A	1987	N/A	N/A	N/A	N/A	N/A	N/A	N/A	0	N/A	N/A	N/A	N/A	N/A	RELEVANT but sampled time is not available
Department of Public Health, Aarhus University	1986-25	Hospital	50160	16412	1310	Active handling of asbestos products (dismantling, brushing, cutting, abrading, sawing, grinding, shredding, milling, assembling, pouring, mixing, sanding, sieving and welding)	Outside dismantling area	Before dismantling hospital (background)	Before dismantling activity	N/A	N/A	N/A	Research purpose	Stationary position far field	Up to 50% asbestos kieselgurh insulation	N/A	Mechanical ventilation	Mechanical ventilation	N/A (measured in a stationary position)	36	20-30	N/A	x	N/A	1987	N/A	N/A	N/A	N/A	N/A	N/A	N/A	0.009	N/A	N/A	N/A	N/A	N/A	RELEVANT but sampled time is not available
Department of Public Health, Aarhus University	1986-25	Hospital	50160	16412	1310	Active handling of asbestos products (dismantling, brushing, cutting, abrading, sawing, grinding, shredding, milling, assembling, pouring, mixing, sanding, sieving and welding)	Boiler room in the basebasement at the hospital. Room was 15m2. Negative pressure 40-60 Pa. Air exchange at 36/h. Ventilated volume at 32m3	Dismantling hospital	Day 2: Dismantling of pipe insulation. Removed with knife and pieces packed in plasticbags	N/A	N/A	N/A	Research purpose	Stationary position near field	Up to 50% asbestos kieselgurh insulation	N/A	Mechanical ventilation	Mechanical ventilation	N/A (measured in a stationary position)	36	20-30	N/A	x	N/A	1987	N/A	N/A	N/A	N/A	N/A	N/A	N/A	0.98	N/A	N/A	N/A	N/A	N/A	RELEVANT but sampled time is not available
Department of Public Health, Aarhus University	1986-25	Hospital	50160	16412	1310	Active handling of asbestos products (dismantling, brushing, cutting, abrading, sawing, grinding, shredding, milling, assembling, pouring, mixing, sanding, sieving and welding)	Boiler room in the basebasement at the hospital. Room was 15m2. Negative pressure 40-60 Pa. Air exchange at 36/h. Ventilated volume at 32m3	Dismantling hospital	Day 2: Dismantling of pipe insulation. Removed with knife and pieces packed in plasticbags. Worker: 22 years old, weight 84kilo, height 180cm	0-5 years	N/A	2	Research purpose	Personal (outside mask)	Up to 50% asbestos kieselgurh insulation	N/A	Mechanical ventilation	Mechanical ventilation	Protective clothing, and respiratory mask	36	20-30	N/A	N/A	A	1987	N/A	N/A	N/A	N/A	N/A	N/A	N/A	1.34	N/A	N/A	N/A	N/A	N/A	RELEVANT but sampled time is not available
Department of Public Health, Aarhus University	1986-25	Hospital	50160	16412	1310	Active handling of asbestos products (dismantling, brushing, cutting, abrading, sawing, grinding, shredding, milling, assembling, pouring, mixing, sanding, sieving and welding)	Boiler room in the basebasement at the hospital. Room was 15m2. Negative pressure 40-60 Pa. Air exchange at 36/h. Ventilated volume at 32m3	Dismantling hospital	Day 2: Dismantling of pipe insulation. Removed with knife and pieces packed in plasticbags. Worker: 27 years old, weight 72 kilo, height 180cm	N/A	N/A	2	Research purpose	Personal (outside mask)	Up to 50% asbestos kieselgurh insulation	N/A	Mechanical ventilation	Mechanical ventilation	Protective clothing, and respiratory mask	36	20-30	N/A	N/A	B	1987	N/A	N/A	N/A	N/A	N/A	N/A	N/A	0.84	N/A	N/A	N/A	N/A	N/A	RELEVANT but sampled time is not available
Department of Public Health, Aarhus University	1986-25	Hospital	50160	16412	1310	Active handling of asbestos products (dismantling, brushing, cutting, abrading, sawing, grinding, shredding, milling, assembling, pouring, mixing, sanding, sieving and welding)	Hospital (showering facilities before activities)	Before dismantling hospital (clean area of showering facilities before dismantling activities)	Before dismantling: Sluice after showering sluice	N/A	N/A	N/A	Research purpose	Stationary cleaning area (showering facilities)	Up to 50% asbestos kieselgurh insulation	N/A	Mechanical ventilation	Mechanical ventilation	N/A (measured in a stationary position)	36	20-30	N/A	x	N/A	1987	N/A	N/A	N/A	N/A	N/A	N/A	N/A	0.015	N/A	N/A	N/A	N/A	N/A	RELEVANT but sampled time is not available
Department of Public Health, Aarhus University	1986-25	Hospital	50160	16412	1310	Active handling of asbestos products (dismantling, brushing, cutting, abrading, sawing, grinding, shredding, milling, assembling, pouring, mixing, sanding, sieving and welding)	Outside dismantling area	Before dismantling hospital (background)	Before dismantling activity	N/A	N/A	N/A	Research purpose	Stationary position far field	Up to 50% asbestos kieselgurh insulation	N/A	Mechanical ventilation	Mechanical ventilation	N/A (measured in a stationary position)	36	20-30	N/A	x	N/A	1987	N/A	N/A	N/A	N/A	N/A	N/A	N/A	0.012	N/A	N/A	N/A	N/A	N/A	RELEVANT but sampled time is not available
Department of Public Health, Aarhus University	1986-25	Hospital	50160	16412	1310	Active handling of asbestos products (dismantling, brushing, cutting, abrading, sawing, grinding, shredding, milling, assembling, pouring, mixing, sanding, sieving and welding)	Boiler room in the basebasement at the hospital. Room was 15m2. Negative pressure 40-60 Pa. Air exchange at 36/h. Ventilated volume at 32m3	Dismantling hospital	Day 2 - Period 2: Dismantling of pipe insulation. Removed with knife and pieces packed in plasticbags	N/A	N/A	N/A	Research purpose	Stationary position near field	Up to 50% asbestos kieselgurh insulation	N/A	Mechanical ventilation	Mechanical ventilation	N/A (measured in a stationary position)	36	20-30	N/A	x	N/A	1987	N/A	N/A	N/A	N/A	N/A	N/A	N/A	0.81	N/A	N/A	N/A	N/A	N/A	RELEVANT but sampled time is not available
Department of Public Health, Aarhus University	1986-25	Hospital	50160	16412	1310	Active handling of asbestos products (dismantling, brushing, cutting, abrading, sawing, grinding, shredding, milling, assembling, pouring, mixing, sanding, sieving and welding)	Boiler room in the basebasement at the hospital. Room was 15m2. Negative pressure 40-60 Pa. Air exchange at 36/h. Ventilated volume at 32m3	Dismantling hospital	Day 2 - Period 2: Dismantling of pipe insulation. Removed with knife and pieces packed in plasticbags	N/A	N/A	N/A	Research purpose	Stationary position near field	Up to 50% asbestos kieselgurh insulation	N/A	Mechanical ventilation	Mechanical ventilation	N/A (measured in a stationary position)	36	20-30	N/A	x	N/A	1987	N/A	N/A	N/A	N/A	N/A	N/A	N/A	2.05	N/A	N/A	N/A	N/A	N/A	RELEVANT but sampled time is not available
Department of Public Health, Aarhus University	1986-25	Hospital	50160	16412	1310	Active handling of asbestos products (dismantling, brushing, cutting, abrading, sawing, grinding, shredding, milling, assembling, pouring, mixing, sanding, sieving and welding)	Boiler room in the basebasement at the hospital. Room was 15m2. Negative pressure 40-60 Pa. Air exchange at 36/h. Ventilated volume at 32m3	Dismantling hospital	Day 2 - Period 2: Dismantling of pipe insulation. Removed with knife and pieces packed in plasticbags. Worker: 22 years old, weight 84kilo, height 180cm	0-5 years	N/A	2	Research purpose	Personal (outside mask)	Up to 50% asbestos kieselgurh insulation	N/A	Mechanical ventilation	Mechanical ventilation	Protective clothing, and respiratory mask	36	20-30	N/A	N/A	A	1987	N/A	N/A	N/A	N/A	N/A	N/A	N/A	1.46	N/A	N/A	N/A	N/A	N/A	RELEVANT but sampled time is not available
Department of Public Health, Aarhus University	1986-25	Hospital	50160	16412	1310	Active handling of asbestos products (dismantling, brushing, cutting, abrading, sawing, grinding, shredding, milling, assembling, pouring, mixing, sanding, sieving and welding)	Boiler room in the basebasement at the hospital. Room was 15m2. Negative pressure 40-60 Pa. Air exchange at 36/h. Ventilated volume at 32m3	Dismantling hospital	Day 2 - Period 2: Dismantling of pipe insulation. Removed with knife and pieces packed in plasticbags. Worker: 27 years old, weight 72 kilo, height 180cm	N/A	N/A	2	Research purpose	Personal (outside mask)	Up to 50% asbestos kieselgurh insulation	N/A	Mechanical ventilation	Mechanical ventilation	Protective clothing, and respiratory mask	36	20-30	N/A	N/A	B	1987	N/A	N/A	N/A	N/A	N/A	N/A	N/A	1.59	N/A	N/A	N/A	N/A	N/A	RELEVANT but sampled time is not available
Department of Public Health, Aarhus University	1986-25	Hospital	50160	16412	1310	Active handling of asbestos products (dismantling, brushing, cutting, abrading, sawing, grinding, shredding, milling, assembling, pouring, mixing, sanding, sieving and welding)	Boiler room in the basebasement at the hospital. Room was 15m2. Negative pressure 40-60 Pa. Air exchange at 36/h. Ventilated volume at 32m3	Dismantling hospital	After cleaning: Vacuum cleaned all surfaces and hosed down pipes. All surfaces vacuum cleaned again and washed off. Ventilated for 12h.	N/A	N/A	N/A	Research purpose	Stationary position near field	Up to 50% asbestos kieselgurh insulation	N/A	Mechanical ventilation	Mechanical ventilation	N/A (measured in a stationary position)	36	20-30	N/A	x	N/A	1987	N/A	N/A	N/A	N/A	N/A	N/A	N/A	0.007	N/A	N/A	N/A	N/A	N/A	RELEVANT but sampled time is not available
Department of Public Health, Aarhus University	1986-25	Hospital	50160	16412	1310	Active handling of asbestos products (dismantling, brushing, cutting, abrading, sawing, grinding, shredding, milling, assembling, pouring, mixing, sanding, sieving and welding)	Boiler room in the basebasement at the hospital. Room was 15m2. Negative pressure 40-60 Pa. Air exchange at 36/h. Ventilated volume at 32m3	Dismantling hospital	After cleaning: Vacuum cleaned all surfaces and hosed down pipes. All surfaces vacuum cleaned again and washed off. Ventilated for 12h.	N/A	N/A	N/A	Research purpose	Stationary position near field	Up to 50% asbestos kieselgurh insulation	N/A	Mechanical ventilation	Mechanical ventilation	N/A (measured in a stationary position)	36	20-30	N/A	x	N/A	1987	N/A	N/A	N/A	N/A	N/A	N/A	N/A	0.015	N/A	N/A	N/A	N/A	N/A	RELEVANT but sampled time is not available
Department of Public Health, Aarhus University	1986-25	Hospital	50160	16412	1310	Active handling of asbestos products (dismantling, brushing, cutting, abrading, sawing, grinding, shredding, milling, assembling, pouring, mixing, sanding, sieving and welding)	Boiler room in the basebasement at the hospital. Room was 20m2. Negative pressure 40-60 Pa. Air exchange at 22/h. Ventilated volume at 32m3	Dismantling hospital	2nd investigation, with suggested actions/changes - Day 1: Dismantling of pipe insulation. Removed with knife and pieces packed in plasticbags	N/A	N/A	N/A	Research purpose	Stationary position near field	Up to 50% asbestos kieselgurh insulation	N/A	Mechanical ventilation	Mechanical ventilation	N/A (measured in a stationary position)	32-45	20-30	N/A	x	N/A	1987	N/A	N/A	N/A	N/A	N/A	N/A	N/A	0.44	N/A	N/A	N/A	N/A	N/A	RELEVANT but sampled time is not available
Department of Public Health, Aarhus University	1986-25	Hospital	50160	16412	1310	Active handling of asbestos products (dismantling, brushing, cutting, abrading, sawing, grinding, shredding, milling, assembling, pouring, mixing, sanding, sieving and welding)	Boiler room in the basebasement at the hospital. Room was 20m2. Negative pressure 40-60 Pa. Air exchange at 22/h. Ventilated volume at 32m3	Dismantling hospital	2nd investigation, with suggested actions/changes - Day 1: Dismantling of pipe insulation. Removed with knife and pieces packed in plasticbags	N/A	N/A	N/A	Research purpose	Stationary position near field	Up to 50% asbestos kieselgurh insulation	N/A	Mechanical ventilation	Mechanical ventilation	N/A (measured in a stationary position)	32-45	20-30	N/A	x	N/A	1987	N/A	N/A	N/A	N/A	N/A	N/A	N/A	0.57	N/A	N/A	N/A	N/A	N/A	RELEVANT but sampled time is not available
Department of Public Health, Aarhus University	1986-25	Hospital	50160	16412	1310	Active handling of asbestos products (dismantling, brushing, cutting, abrading, sawing, grinding, shredding, milling, assembling, pouring, mixing, sanding, sieving and welding)	Boiler room in the basebasement at the hospital. Room was 20m2. Negative pressure 40-60 Pa. Air exchange at 22/h. Ventilated volume at 32m3	Dismantling hospital	2nd investigation, with suggested actions/changes - Day 1: Dismantling of pipe insulation. Removed with knife and pieces packed in plasticbags	N/A	N/A	N/A	Research purpose	Stationary position near field	Up to 50% asbestos kieselgurh insulation	N/A	Mechanical ventilation	Mechanical ventilation	N/A (measured in a stationary position)	32-45	20-30	N/A	x	N/A	1987	N/A	N/A	N/A	N/A	N/A	N/A	N/A	0.62	N/A	N/A	N/A	N/A	N/A	RELEVANT but sampled time is not available
Department of Public Health, Aarhus University	1986-25	Hospital	50160	16412	1310	Active handling of asbestos products (dismantling, brushing, cutting, abrading, sawing, grinding, shredding, milling, assembling, pouring, mixing, sanding, sieving and welding)	Boiler room in the basebasement at the hospital. Room was 20m2. Negative pressure 40-60 Pa. Air exchange at 22/h. Ventilated volume at 32m3	Dismantling hospital	2nd investigation, with suggested actions/changes - Day 1: Dismantling of pipe insulation. Removed with knife and pieces packed in plasticbags	N/A	N/A	N/A	Research purpose	Stationary position near field	Up to 50% asbestos kieselgurh insulation	N/A	Mechanical ventilation	Mechanical ventilation	N/A (measured in a stationary position)	32-45	20-30	N/A	x	N/A	1987	N/A	N/A	N/A	N/A	N/A	N/A	N/A	0.31	N/A	N/A	N/A	N/A	N/A	RELEVANT but sampled time is not available
Department of Public Health, Aarhus University	1986-25	Hospital	50160	16412	1310	Active handling of asbestos products (dismantling, brushing, cutting, abrading, sawing, grinding, shredding, milling, assembling, pouring, mixing, sanding, sieving and welding)	Boiler room in the basebasement at the hospital. Room was 20m2. Negative pressure 40-60 Pa. Air exchange at 22/h. Ventilated volume at 32m3	Dismantling hospital	2nd investigation, with suggested actions/changes - Period 2: Dismantling and cleaning. Worker: 22 years old, weight 84kilo, height 180cm	0-5 years	N/A	2	Research purpose	Personal (outside mask)	Up to 50% asbestos kieselgurh insulation	N/A	Mechanical ventilation	Mechanical ventilation	Protective clothing, and respiratory mask	32-45	20-30	N/A	N/A	A	1987	N/A	N/A	N/A	N/A	N/A	N/A	N/A	1.17	N/A	N/A	N/A	N/A	N/A	RELEVANT but sampled time is not available
Department of Public Health, Aarhus University	1986-25	Hospital	50160	16412	1310	Active handling of asbestos products (dismantling, brushing, cutting, abrading, sawing, grinding, shredding, milling, assembling, pouring, mixing, sanding, sieving and welding)	Boiler room in the basebasement at the hospital. Room was 20m2. Negative pressure 40-60 Pa. Air exchange at 22/h. Ventilated volume at 32m3	Dismantling hospital	2nd investigation, with suggested actions/changes - Period 2: Dismantling and cleaning. Worker: 22 years old, weight 84kilo, height 180cm	0-5 years	N/A	2	Research purpose	Personal (outside mask)	Up to 50% asbestos kieselgurh insulation	N/A	Mechanical ventilation	Mechanical ventilation	Protective clothing, and respiratory mask	32-45	20-30	N/A	N/A	A	1987	N/A	N/A	N/A	N/A	N/A	N/A	N/A	1.64	N/A	N/A	N/A	N/A	N/A	RELEVANT but sampled time is not available
Department of Public Health, Aarhus University	1986-25	Hospital	50160	16412	1310	Active handling of asbestos products (dismantling, brushing, cutting, abrading, sawing, grinding, shredding, milling, assembling, pouring, mixing, sanding, sieving and welding)	Boiler room in the basebasement at the hospital. Room was 20m2. Negative pressure 40-60 Pa. Air exchange at 22/h. Ventilated volume at 32m3	Dismantling hospital	2nd investigation, with suggested actions/changes - Period 2: Dismantling and cleaning. Worker: 22 years old, weight 84kilo, height 180cm	0-5 years	N/A	2	Research purpose	Personal (outside mask)	Up to 50% asbestos kieselgurh insulation	N/A	Mechanical ventilation	Mechanical ventilation	Protective clothing, and respiratory mask	32-45	20-30	N/A	N/A	A	1987	N/A	N/A	N/A	N/A	N/A	N/A	N/A	1.57	N/A	N/A	N/A	N/A	N/A	RELEVANT but sampled time is not available
Department of Public Health, Aarhus University	1986-25	Hospital	50160	16412	1310	Active handling of asbestos products (dismantling, brushing, cutting, abrading, sawing, grinding, shredding, milling, assembling, pouring, mixing, sanding, sieving and welding)	Boiler room in the basebasement at the hospital. Room was 20m2. Negative pressure 40-60 Pa. Air exchange at 22/h. Ventilated volume at 32m3	Dismantling hospital	2nd investigation, with suggested actions/changes - Period 2: Dismantling and cleaning. Worker: 27 years old, weight 72 kilo, height 180cm	N/A	N/A	2	Research purpose	Personal (outside mask)	Up to 50% asbestos kieselgurh insulation	N/A	Mechanical ventilation	Mechanical ventilation	Protective clothing, and respiratory mask	32-45	20-30	N/A	N/A	B	1987	N/A	N/A	N/A	N/A	N/A	N/A	N/A	0.4	N/A	N/A	N/A	N/A	N/A	RELEVANT but sampled time is not available
Department of Public Health, Aarhus University	1986-25	Hospital	50160	16412	1310	Active handling of asbestos products (dismantling, brushing, cutting, abrading, sawing, grinding, shredding, milling, assembling, pouring, mixing, sanding, sieving and welding)	Boiler room in the basebasement at the hospital. Room was 20m2. Negative pressure 40-60 Pa. Air exchange at 22/h. Ventilated volume at 32m3	Dismantling hospital	2nd investigation, with suggested actions/changes - Period 2: Dismantling and cleaning. Worker: 27 years old, weight 72 kilo, height 180cm	N/A	N/A	2	Research purpose	Personal (outside mask)	Up to 50% asbestos kieselgurh insulation	N/A	Mechanical ventilation	Mechanical ventilation	Protective clothing, and respiratory mask	32-45	20-30	N/A	N/A	B	1987	N/A	N/A	N/A	N/A	N/A	N/A	N/A	2.76	N/A	N/A	N/A	N/A	N/A	RELEVANT but sampled time is not available
Department of Public Health, Aarhus University	1986-25	Hospital	50160	16412	1310	Active handling of asbestos products (dismantling, brushing, cutting, abrading, sawing, grinding, shredding, milling, assembling, pouring, mixing, sanding, sieving and welding)	Boiler room in the basebasement at the hospital. Room was 20m2. Negative pressure 40-60 Pa. Air exchange at 22/h. Ventilated volume at 32m3	Dismantling hospital	2nd investigation, with suggested actions/changes - Period 2: Dismantling and cleaning. Worker: 27 years old, weight 72 kilo, height 180cm	N/A	N/A	2	Research purpose	Personal (outside mask)	Up to 50% asbestos kieselgurh insulation	N/A	Mechanical ventilation	Mechanical ventilation	Protective clothing, and respiratory mask	32-45	20-30	N/A	N/A	B	1987	N/A	N/A	N/A	N/A	N/A	N/A	N/A	4.11	N/A	N/A	N/A	N/A	N/A	RELEVANT but sampled time is not available
Department of Public Health, Aarhus University	1986-25	Hospital	50160	16412	1310	Active handling of asbestos products (dismantling, brushing, cutting, abrading, sawing, grinding, shredding, milling, assembling, pouring, mixing, sanding, sieving and welding)	Boiler room in the basebasement at the hospital. Room was 20m2. Negative pressure 40-60 Pa. Air exchange at 22/h. Ventilated volume at 32m3	Dismantling hospital	2nd investigation, with suggested actions/changes: Outside dismantling area	N/A	N/A	N/A	Research purpose	Stationary position far field	Up to 50% asbestos kieselgurh insulation	N/A	Mechanical ventilation	Mechanical ventilation	N/A (measured in a stationary position)	32-45	20-30	N/A	x	N/A	1987	N/A	N/A	N/A	N/A	N/A	N/A	N/A	0.01	N/A	N/A	N/A	N/A	N/A	RELEVANT but sampled time is not available
Department of Public Health, Aarhus University	1986-25	Hospital	50160	16412	1310	Active handling of asbestos products (dismantling, brushing, cutting, abrading, sawing, grinding, shredding, milling, assembling, pouring, mixing, sanding, sieving and welding)	Boiler room in the basebasement at the hospital. Room was 20m2. Negative pressure 40-60 Pa. Air exchange at 22/h. Ventilated volume at 32m3	Dismantling hospital	2nd investigation, with suggested actions/changes: Outside dismantling area	N/A	N/A	N/A	Research purpose	Stationary position far field	Up to 50% asbestos kieselgurh insulation	N/A	Mechanical ventilation	Mechanical ventilation	N/A (measured in a stationary position)	32-45	20-30	N/A	x	N/A	1987	N/A	N/A	N/A	N/A	N/A	N/A	N/A	0.003	N/A	N/A	N/A	N/A	N/A	RELEVANT but sampled time is not available
Department of Public Health, Aarhus University	1986-25	Hospital	50160	16412	1310	Active handling of asbestos products (dismantling, brushing, cutting, abrading, sawing, grinding, shredding, milling, assembling, pouring, mixing, sanding, sieving and welding)	Boiler room in the basebasement at the hospital. Room was 20m2. Negative pressure 40-60 Pa. Air exchange at 22/h. Ventilated volume at 32m3	Dismantling hospital	2nd investigation, with suggested actions/changes - Day 2: Outside mask. Dismantling of pipe insulation. Removed with knife and pieces packed in plasticbags. Worker: 22 years old, weight 84kilo, height 180cm	0-5 years	N/A	2	Research purpose	Personal (outside mask)	Up to 50% asbestos kieselgurh insulation	N/A	Mechanical ventilation	Mechanical ventilation	Protective clothing, and respiratory mask	32-45	20-30	N/A	N/A	A	1987	N/A	N/A	N/A	N/A	N/A	N/A	N/A	1.74	N/A	N/A	N/A	N/A	N/A	RELEVANT but sampled time is not available
Department of Public Health, Aarhus University	1986-25	Hospital	50160	16412	1310	Active handling of asbestos products (dismantling, brushing, cutting, abrading, sawing, grinding, shredding, milling, assembling, pouring, mixing, sanding, sieving and welding)	Boiler room in the basebasement at the hospital. Room was 20m2. Negative pressure 40-60 Pa. Air exchange at 22/h. Ventilated volume at 32m3	Dismantling hospital	2nd investigation, with suggested actions/changes - Day 2: Outside mask. Dismantling of pipe insulation. Removed with knife and pieces packed in plasticbags. Worker: 22 years old, weight 84kilo, height 180cm	0-5 years	N/A	2	Research purpose	Personal (outside mask)	Up to 50% asbestos kieselgurh insulation	N/A	Mechanical ventilation	Mechanical ventilation	Protective clothing, and respiratory mask	32-45	20-30	N/A	N/A	A	1987	N/A	N/A	N/A	N/A	N/A	N/A	N/A	3.46	N/A	N/A	N/A	N/A	N/A	RELEVANT but sampled time is not available
Department of Public Health, Aarhus University	1986-25	Hospital	50160	16412	1310	Active handling of asbestos products (dismantling, brushing, cutting, abrading, sawing, grinding, shredding, milling, assembling, pouring, mixing, sanding, sieving and welding)	Boiler room in the basebasement at the hospital. Room was 20m2. Negative pressure 40-60 Pa. Air exchange at 22/h. Ventilated volume at 32m3	Dismantling hospital	2nd investigation, with suggested actions/changes - Day 2: Outside mask. Dismantling of pipe insulation. Removed with knife and pieces packed in plasticbags. Worker: 22 years old, weight 84kilo, height 180cm	0-5 years	N/A	2	Research purpose	Personal (outside mask)	Up to 50% asbestos kieselgurh insulation	N/A	Mechanical ventilation	Mechanical ventilation	Protective clothing, and respiratory mask	32-45	20-30	N/A	N/A	A	1987	N/A	N/A	N/A	N/A	N/A	N/A	N/A	2.47	N/A	N/A	N/A	N/A	N/A	RELEVANT but sampled time is not available
Department of Public Health, Aarhus University	1986-25	Hospital	50160	16412	1310	Active handling of asbestos products (dismantling, brushing, cutting, abrading, sawing, grinding, shredding, milling, assembling, pouring, mixing, sanding, sieving and welding)	Boiler room in the basebasement at the hospital. Room was 20m2. Negative pressure 40-60 Pa. Air exchange at 22/h. Ventilated volume at 32m3	Dismantling hospital	2nd investigation, with suggested actions/changes - Day 2: Inside mask. Dismantling of pipe insulation. Removed with knife and pieces packed in plasticbags. Worker: Worker: 22 years old, weight 84kilo, height 180cm	0-5 years	N/A	2	Research purpose	Personal (inside mask)	Up to 50% asbestos kieselgurh insulation	N/A	Mechanical ventilation	Mechanical ventilation	Protective clothing, and respiratory mask	32-45	20-30	N/A	N/A	A	1987	N/A	N/A	N/A	N/A	N/A	N/A	N/A	0.058	N/A	N/A	N/A	N/A	N/A	RELEVANT but sampled time is not available
Department of Public Health, Aarhus University	1986-25	Hospital	50160	16412	1310	Active handling of asbestos products (dismantling, brushing, cutting, abrading, sawing, grinding, shredding, milling, assembling, pouring, mixing, sanding, sieving and welding)	Boiler room in the basebasement at the hospital. Room was 20m2. Negative pressure 40-60 Pa. Air exchange at 22/h. Ventilated volume at 32m3	Dismantling hospital	2nd investigation, with suggested actions/changes - Day 2: Inside mask. Dismantling of pipe insulation. Removed with knife and pieces packed in plasticbags. Worker: 22 years old, weight 84kilo, height 180cm	0-5 years	N/A	2	Research purpose	Personal (inside mask)	Up to 50% asbestos kieselgurh insulation	N/A	Mechanical ventilation	Mechanical ventilation	Protective clothing, and respiratory mask	32-45	20-30	N/A	N/A	A	1987	N/A	N/A	N/A	N/A	N/A	N/A	N/A	0.018	N/A	N/A	N/A	N/A	N/A	RELEVANT but sampled time is not available
Department of Public Health, Aarhus University	1986-25	Hospital	50160	16412	1310	Active handling of asbestos products (dismantling, brushing, cutting, abrading, sawing, grinding, shredding, milling, assembling, pouring, mixing, sanding, sieving and welding)	Boiler room in the basebasement at the hospital. Room was 20m2. Negative pressure 40-60 Pa. Air exchange at 22/h.	Dismantling hospital	2nd investigation, with suggested actions/changes - Day 2: Inside mask. Dismantling of pipe insulation. Removed with knife and pieces packed in plasticbags. Worker: 22 years old, weight 84kilo, height 180cm	0-5 years	N/A	2	Research purpose	Personal (inside mask)	Up to 50% asbestos kieselgurh insulation	N/A	Mechanical ventilation	Mechanical ventilation	Protective clothing, and respiratory mask	32-45	20-30	N/A	N/A	A	1987	N/A	N/A	N/A	N/A	N/A	N/A	N/A	0.007	N/A	N/A	N/A	N/A	N/A	RELEVANT but sampled time is not available
Department of Public Health, Aarhus University	1986-25	Hospital	50130	16407	1310	Active handling of asbestos products (dismantling, brushing, cutting, abrading, sawing, grinding, shredding, milling, assembling, pouring, mixing, sanding, sieving and welding)	Hall and bed area on 5th floor at a hospital (100 m2). Locks for wacumm cleaning and showering was create in extention of the sanitary area.	Dismantling hospital	Day1: Removeal of top floor. Sealed in plastic bags.	N/A	N/A	N/A	Research purpose	Stationary position near field	N/A	N/A	Mechanical ventilation	Mechanical ventilation	N/A (measured in a stationary position)	N/A	N/A	N/A	N/A	N/A	1989	N/A	N/A	N/A	N/A	N/A	N/A	N/A	7.37	N/A	N/A	N/A	The floor was created between year 1951-1953 and was 5-6 cm thick with linoleum floor above. The floor contain 20% asbestous according to the responsible builder.	Sample preparation and counting of fibres was provided by a danish authorized aanalyze institute (Miljø-Kemi, Dansk Miljø Center A/S). Outdoor temperature: 18-23 degrees celsius	RELEVANT but sampled time is not available
Department of Public Health, Aarhus University	1986-25	Hospital	50130	16407	1310	Active handling of asbestos products (dismantling, brushing, cutting, abrading, sawing, grinding, shredding, milling, assembling, pouring, mixing, sanding, sieving and welding)	Hall and bed area on 5th floor at a hospital (100 m2). Locks for wacumm cleaning and showering was create in extention of the sanitary area.	Dismantling hospital	Day 1: Removeal of top floor. Sealed in plastic bags.	N/A	N/A	N/A	Research purpose	Stationary position near field	N/A	N/A	Mechanical ventilation	Mechanical ventilation	N/A (measured in a stationary position)	23-26	50-55	N/A	N/A	N/A	1989	N/A	N/A	N/A	N/A	N/A	N/A	N/A	9.4	N/A	N/A	N/A	The floor was created between year 1951-1953 and was 5-6 cm thick with linoleum floor above. The floor contain 20% asbestous according to the responsible builder.	Sample preparation and counting of fibres was provided by a danish authorized aanalyze institute (Miljø-Kemi, Dansk Miljø Center A/S). Outdoor temperature: 18-23 degrees celsius	RELEVANT but sampled time is not available
Department of Public Health, Aarhus University	1986-25	Hospital	50130	16407	1310	Active handling of asbestos products (dismantling, brushing, cutting, abrading, sawing, grinding, shredding, milling, assembling, pouring, mixing, sanding, sieving and welding)	Hall and bed area on 5th floor at a hospital (100 m2). Locks for wacumm cleaning and showering was create in extention of the sanitary area.	Dismantling hospital	Day 1: Person H (Age: 59 years): Removal of top floor. Sealed in plastic bags.	N/A	N/A	2	Research purpose	Personal (outside mask)	N/A	N/A	Mechanical ventilation	Mechanical ventilation	Protective clothing, safety shoes, respiratory mask and gloves.	23-26	50-55	N/A	N/A	N/A	1989	N/A	N/A	N/A	N/A	N/A	N/A	N/A	3.3	N/A	N/A	N/A	The floor was created between year 1951-1953 and was 5-6 cm thick with linoleum floor above. The floor contain 20% asbestous according to the responsible builder.	Sample preparation and counting of fibres was provided by a danish authorized aanalyze institute (Miljø-Kemi, Dansk Miljø Center A/S). Outdoor temperature: 18-23 degrees celsius	RELEVANT but sampled time is not available
Department of Public Health, Aarhus University	1986-25	Hospital	50130	16407	1310	Active handling of asbestos products (dismantling, brushing, cutting, abrading, sawing, grinding, shredding, milling, assembling, pouring, mixing, sanding, sieving and welding)	Hall and bed area on 5th floor at a hospital (100 m2). Locks for wacumm cleaning and showering was create in extention of the sanitary area.	Dismantling hospital	Day 1: Person H (Age: 59 years): Removal of top floor. Sealed in plastic bags.	N/A	N/A	2	Research purpose	Personal (outside mask)	N/A	N/A	Mechanical ventilation	Mechanical ventilation	Protective clothing, safety shoes, respiratory mask and gloves.	23-26	50-55	N/A	N/A	N/A	1989	N/A	N/A	N/A	N/A	N/A	N/A	N/A	92	N/A	N/A	N/A	The floor was created between year 1951-1953 and was 5-6 cm thick with linoleum floor above. The floor contain 20% asbestous according to the responsible builder.	Sample preparation and counting of fibres was provided by a danish authorized aanalyze institute (Miljø-Kemi, Dansk Miljø Center A/S). Outdoor temperature: 18-23 degrees celsius	RELEVANT but sampled time is not available
Department of Public Health, Aarhus University	1986-25	Hospital	50130	16407	1310	Active handling of asbestos products (dismantling, brushing, cutting, abrading, sawing, grinding, shredding, milling, assembling, pouring, mixing, sanding, sieving and welding)	Hall and bed area on 5th floor at a hospital (100 m2). Locks for wacumm cleaning and showering was create in extention of the sanitary area.	Dismantling hospital	Day 1: Person I (Age: 43 years): Removal of top floor. Sealed in plastic bags.	N/A	N/A	2	Research purpose	Personal (outside mask)	N/A	N/A	Mechanical ventilation	Mechanical ventilation	Protective clothing, safety shoes, respiratory mask and gloves.	23-26	50-55	N/A	N/A	N/A	1989	N/A	N/A	N/A	N/A	N/A	N/A	N/A	17.2	N/A	N/A	N/A	The floor was created between year 1951-1953 and was 5-6 cm thick with linoleum floor above. The floor contain 20% asbestous according to the responsible builder.	Sample preparation and counting of fibres was provided by a danish authorized aanalyze institute (Miljø-Kemi, Dansk Miljø Center A/S). Outdoor temperature: 18-23 degrees celsius	RELEVANT but sampled time is not available
Department of Public Health, Aarhus University	1986-25	Hospital	50130	16407	1310	Active handling of asbestos products (dismantling, brushing, cutting, abrading, sawing, grinding, shredding, milling, assembling, pouring, mixing, sanding, sieving and welding)	Hall and bed area on 5th floor at a hospital (100 m2). Locks for wacumm cleaning and showering was create in extention of the sanitary area.	Dismantling hospital	Day 1: Person I (Age: 43 years): Removal of top floor. Sealed in plastic bags.	N/A	N/A	2	Research purpose	Personal (outside mask)	N/A	N/A	Mechanical ventilation	Mechanical ventilation	Protective clothing, safety shoes, respiratory mask and gloves.	23-26	50-55	N/A	N/A	N/A	1989	N/A	N/A	N/A	N/A	N/A	N/A	N/A	71.9	N/A	N/A	N/A	The floor was created between year 1951-1953 and was 5-6 cm thick with linoleum floor above. The floor contain 20% asbestous according to the responsible builder.	Sample preparation and counting of fibres was provided by a danish authorized aanalyze institute (Miljø-Kemi, Dansk Miljø Center A/S). Outdoor temperature: 18-23 degrees celsius	RELEVANT but sampled time is not available
Department of Public Health, Aarhus University	1986-25	Hospital	50130	16407	1310	Active handling of asbestos products (dismantling, brushing, cutting, abrading, sawing, grinding, shredding, milling, assembling, pouring, mixing, sanding, sieving and welding)	Hall and bed area on 5th floor at a hospital (100 m2). Locks for wacumm cleaning and showering was create in extention of the sanitary area.	Dismantling hospital	Day 1: Outside dismantling area.	N/A	N/A	N/A	Research purpose	Stationary position far field	N/A	N/A	N/A	N/A	N/A (measured in a stationary position)	23-26	50-55	N/A	N/A	N/A	1989	N/A	N/A	N/A	N/A	N/A	N/A	N/A	0.011	N/A	N/A	N/A	The floor was created between year 1951-1953 and was 5-6 cm thick with linoleum floor above. The floor contain 20% asbestous according to the responsible builder.	Sample preparation and counting of fibres was provided by a danish authorized aanalyze institute (Miljø-Kemi, Dansk Miljø Center A/S). Outdoor temperature: 18-23 degrees celsius	RELEVANT but sampled time is not available
Department of Public Health, Aarhus University	1986-25	Hospital	50130	16407	1310	Active handling of asbestos products (dismantling, brushing, cutting, abrading, sawing, grinding, shredding, milling, assembling, pouring, mixing, sanding, sieving and welding)	Hall and bed area on 5th floor at a hospital (100 m2). Locks for wacumm cleaning and showering was create in extention of the sanitary area.	Dismantling hospital	Day 2: Scrapping of cement floor, debris was collected and sealed in plastic bags at the end.	N/A	N/A	N/A	Research purpose	Stationary position near field	N/A	N/A	N/A	N/A	N/A (measured in a stationary position)	23-26	54-59	N/A	N/A	N/A	1989	N/A	N/A	N/A	N/A	N/A	N/A	N/A	1.58	N/A	N/A	N/A	The floor was created between year 1951-1953 and was 5-6 cm thick with linoleum floor above. The floor contain 20% asbestous according to the responsible builder. According to material analysis was the asbestous determine to be Crysotile and was determined to containe max. 10 vol. %.	Sample preparation and counting of fibres was provided by a danish authorized aanalyze institute (Miljø-Kemi, Dansk Miljø Center A/S). Outdoor temperature: 18-23 degrees celsius	RELEVANT but sampled time is not available
Department of Public Health, Aarhus University	1986-25	Hospital	50130	16407	1310	Active handling of asbestos products (dismantling, brushing, cutting, abrading, sawing, grinding, shredding, milling, assembling, pouring, mixing, sanding, sieving and welding)	Hall and bed area on 5th floor at a hospital (100 m2). Locks for wacumm cleaning and showering was create in extention of the sanitary area.	Dismantling hospital	Day 2: Scrapping of cement floor, debris was collected and sealed in plastic bags at the end.	N/A	N/A	N/A	Research purpose	Stationary position near field	N/A	N/A	N/A	N/A	N/A (measured in a stationary position)	23-26	54-59	N/A	N/A	N/A	1989	N/A	N/A	N/A	N/A	N/A	N/A	N/A	0.72	N/A	N/A	N/A	The floor was created between year 1951-1953 and was 5-6 cm thick with linoleum floor above. The floor contain 20% asbestous according to the responsible builder. According to material analysis was the asbestous determine to be Crysotile and was determined to containe max. 10 vol. %.	Sample preparation and counting of fibres was provided by a danish authorized aanalyze institute (Miljø-Kemi, Dansk Miljø Center A/S). Outdoor temperature: 18-23 degrees celsius	RELEVANT but sampled time is not available
Department of Public Health, Aarhus University	1986-25	Hospital	50130	16407	1310	Active handling of asbestos products (dismantling, brushing, cutting, abrading, sawing, grinding, shredding, milling, assembling, pouring, mixing, sanding, sieving and welding)	Hall and bed area on 5th floor at a hospital (100 m2). Locks for wacumm cleaning and showering was create in extention of the sanitary area.	Dismantling hospital	Day 2: Person H (Age: 59 years); Scrapping of cement floor, debris was collected and sealed in plastic bags at the end.	N/A	N/A	2	Research purpose	Personal (outside mask)	N/A	N/A	N/A	N/A	Protective clothing, safety shoes, respiratory mask and gloves.	23-26	54-59	N/A	N/A	N/A	1989	N/A	N/A	N/A	N/A	N/A	N/A	N/A	61.2	N/A	N/A	N/A	The floor was created between year 1951-1953 and was 5-6 cm thick with linoleum floor above. The floor contain 20% asbestous according to the responsible builder.	Sample preparation and counting of fibres was provided by a danish authorized aanalyze institute (Miljø-Kemi, Dansk Miljø Center A/S). Outdoor temperature: 18-23 degrees celsius	RELEVANT but sampled time is not available
Department of Public Health, Aarhus University	1986-25	Hospital	50130	16407	1310	Active handling of asbestos products (dismantling, brushing, cutting, abrading, sawing, grinding, shredding, milling, assembling, pouring, mixing, sanding, sieving and welding)	Hall and bed area on 5th floor at a hospital (100 m2). Locks for wacumm cleaning and showering was create in extention of the sanitary area.	Dismantling hospital	Day 2: Person H (Age: 59); Scrapping of cement floor, debris was collected and sealed in plastic bags at the end.	N/A	N/A	2	Research purpose	Personal (outside mask)	N/A	N/A	N/A	N/A	Protective clothing, safety shoes, respiratory mask and gloves.	23-26	54-59	N/A	N/A	N/A	1989	N/A	N/A	N/A	N/A	N/A	N/A	N/A	36	N/A	N/A	N/A	The floor was created between year 1951-1953 and was 5-6 cm thick with linoleum floor above. The floor contain 20% asbestous according to the responsible builder. According to material analysis was the asbestous determine to be Crysotile and was determined to containe max. 10 vol. %.	Sample preparation and counting of fibres was provided by a danish authorized aanalyze institute (Miljø-Kemi, Dansk Miljø Center A/S). Outdoor temperature: 18-23 degrees celsius	RELEVANT but sampled time is not available
Department of Public Health, Aarhus University	1986-25	Hospital	50130	16407	1310	Active handling of asbestos products (dismantling, brushing, cutting, abrading, sawing, grinding, shredding, milling, assembling, pouring, mixing, sanding, sieving and welding)	Hall and bed area on 5th floor at a hospital (100 m2). Locks for wacumm cleaning and showering was create in extention of the sanitary area.	Dismantling hospital	Day 2: Person I (Age: 43 years); Scrapping of cement floor, debris was collected and sealed in plastic bags at the end.	N/A	N/A	2	Research purpose	Personal (outside mask)	N/A	N/A	N/A	N/A	Protective clothing, safety shoes, respiratory mask and gloves.	23-26	54-59	N/A	N/A	N/A	1989	N/A	N/A	N/A	N/A	N/A	N/A	N/A	60.5	N/A	N/A	N/A	The floor was created between year 1951-1953 and was 5-6 cm thick with linoleum floor above. The floor contain 20% asbestous according to the responsible builder. According to material analysis was the asbestous determine to be Crysotile and was determined to containe max. 10 vol. %.	Sample preparation and counting of fibres was provided by a danish authorized aanalyze institute (Miljø-Kemi, Dansk Miljø Center A/S). Outdoor temperature: 18-23 degrees celsius	RELEVANT but sampled time is not available
Department of Public Health, Aarhus University	1986-25	Hospital	50130	16407	1310	Active handling of asbestos products (dismantling, brushing, cutting, abrading, sawing, grinding, shredding, milling, assembling, pouring, mixing, sanding, sieving and welding)	Hall and bed area on 5th floor at a hospital (100 m2). Locks for wacumm cleaning and showering was create in extention of the sanitary area.	Dismantling hospital	Day 2: Outside dismantling area, scrapping of cement floor, debris was collected and sealed in plastic bags at the end.	N/A	N/A	N/A	Research purpose	Stationary position far field	N/A	N/A	N/A	N/A	N/A (measured in a stationary position)	23-26	54-59	N/A	N/A	N/A	1989	N/A	N/A	N/A	N/A	N/A	N/A	N/A	0.023	N/A	N/A	N/A	The floor was created between year 1951-1953 and was 5-6 cm thick with linoleum floor above. The floor contain 20% asbestous according to the responsible builder. According to material analysis was the asbestous determine to be Crysotile and was determined to containe max. 10 vol. %.	Sample preparation and counting of fibres was provided by a danish authorized aanalyze institute (Miljø-Kemi, Dansk Miljø Center A/S). Outdoor temperature: 18-23 degrees celsius	RELEVANT but sampled time is not available
Aalborg University Hospital	N/A	Insulation materials manufacturer	36912	14305	1121	Manufacturing asbestos products	Moler products	N/A	N/A	N/A	N/A	N/A	Regulatory check requested by Danish authorities	Personal (no respiratory protection)	Asbestos	N/A	N/A	N/A	None; only normal working clothes and safety shoes	10-12	N/A	N/A	N/A	237	1976-09-17	N/A	N/A	N/A	N/A	N/A	N/A	N/A	3.5	N/A	N/A	N/A	N/A	N/A	RELEVANT but sampled time is not available
Aalborg University Hospital	N/A	Insulation materials manufacturer	36912	14305	1121	Manufacturing asbestos products	Moler products	N/A	N/A	N/A	N/A	N/A	Regulatory check requested by Danish authorities	Personal (no respiratory protection)	Asbestos	N/A	N/A	N/A	None; only normal working clothes and safety shoes	10-12	N/A	N/A	N/A	241	1976-09-17	N/A	N/A	N/A	N/A	N/A	N/A	N/A	3.7	N/A	N/A	N/A	N/A	N/A	RELEVANT but sampled time is not available
Aalborg University Hospital	N/A	Insulation materials manufacturer	36912	14305	108	Manufacturing asbestos products	Moler products	N/A	N/A	N/A	N/A	N/A	Regulatory check requested by Danish authorities	Personal (no respiratory protection)	Asbestos	N/A	N/A	N/A	None; only normal working clothes and safety shoes	10-12	N/A	N/A	N/A	238	1976-09-17	N/A	N/A	N/A	N/A	N/A	N/A	N/A	0.4	N/A	N/A	N/A	N/A	N/A	RELEVANT but sampled time is not available
Aalborg University Hospital	N/A	Insulation materials manufacturer	36912	14305	108	Manufacturing asbestos products	Moler products	N/A	N/A	N/A	N/A	N/A	Regulatory check requested by Danish authorities	Personal (no respiratory protection)	Asbestos	N/A	N/A	N/A	None; only normal working clothes and safety shoes	10-12	N/A	N/A	N/A	240	1976-09-17	N/A	N/A	N/A	N/A	N/A	N/A	N/A	0.5	N/A	N/A	N/A	N/A	N/A	RELEVANT but sampled time is not available
Aalborg University Hospital	N/A	Insulation materials manufacturer	36912	14305	403	Manufacturing asbestos products	Moler products	N/A	N/A	N/A	N/A	N/A	Regulatory check requested by Danish authorities	Personal (no respiratory protection)	Asbestos	N/A	N/A	N/A	None; only normal working clothes and safety shoes	10-12	N/A	N/A	N/A	239	1976-09-17	N/A	N/A	N/A	N/A	N/A	N/A	N/A	0.4	N/A	N/A	N/A	N/A	N/A	RELEVANT but sampled time is not available
Aalborg University Hospital	N/A	Insulation materials manufacturer	36912	14305	108	Manufacturing asbestos products	Moler products	Diverse activities	N/A	N/A	N/A	N/A	Regulatory check requested by Danish authorities	Personal (no respiratory protection)	Asbestos	N/A	N/A	N/A	None; only normal working clothes and safety shoes	10-12	N/A	N/A	N/A	242	1976-09-17	N/A	N/A	N/A	N/A	N/A	N/A	N/A	8.4	N/A	N/A	N/A	N/A	N/A	RELEVANT but sampled time is not available
Aalborg University Hospital	N/A	Insulation materials manufacturer	36912	14305	108	Manufacturing asbestos products	Moler products	Diverse activities	N/A	N/A	N/A	N/A	Regulatory check requested by Danish authorities	Personal (no respiratory protection)	Asbestos	N/A	N/A	N/A	None; only normal working clothes and safety shoes	10-12	N/A	N/A	N/A	244	1976-09-17	N/A	N/A	N/A	N/A	N/A	N/A	N/A	3.5	N/A	N/A	N/A	N/A	N/A	RELEVANT but sampled time is not available
Aalborg University Hospital	N/A	Insulation materials manufacturer	36912	14305	503	Manufacturing asbestos products	Moler products	Pressing	N/A	N/A	N/A	N/A	Regulatory check requested by Danish authorities	Personal (no respiratory protection)	Asbestos	N/A	N/A	N/A	None; only normal working clothes and safety shoes	10-12	N/A	N/A	N/A	243	1976-09-17	N/A	N/A	N/A	N/A	N/A	N/A	N/A	0.9	N/A	N/A	N/A	N/A	N/A	RELEVANT but sampled time is not available
Aalborg University Hospital	N/A	Asbestos cement manufacturer	36993	9405	108	Manufacturing asbestos products	Asbestos cement factory	Pouring activity	N/A	N/A	N/A	N/A	Regulatory check requested by Danish authorities	Personal (no respiratory protection)	Asbestos	N/A	N/A	N/A	No respiratory protection	N/A	N/A	N/A	N/A	P1	1971-07-08	11:06:00	11:51:00	00:45:00	N/A	N/A	N/A	N/A	11	N/A	N/A	N/A	N/A	N/A	RELEVANT
Aalborg University Hospital	N/A	Asbestos cement manufacturer	36993	9405	108	Manufacturing asbestos products	Asbestos cement factory	Crushing /Shredding	N/A	N/A	N/A	N/A	Regulatory check requested by Danish authorities	Personal (no respiratory protection)	Asbestos	N/A	N/A	N/A	No respiratory protection	N/A	N/A	N/A	N/A	P2	1971-07-08	11:12:00	11:57:00	00:45:00	N/A	N/A	N/A	N/A	7	N/A	N/A	N/A	N/A	N/A	RELEVANT
Aalborg University Hospital	N/A	Asbestos cement manufacturer	36993	9405	108	Manufacturing asbestos products	Asbestos cement factory	Pouring activity	N/A	N/A	N/A	N/A	Regulatory check requested by Danish authorities	Personal (no respiratory protection)	Asbestos	N/A	N/A	N/A	No respiratory protection	N/A	N/A	N/A	N/A	P3	1971-07-08	11:14:00	11:59:00	00:45:00	N/A	N/A	N/A	N/A	15	N/A	N/A	N/A	N/A	N/A	RELEVANT
Aalborg University Hospital	N/A	Asbestos cement manufacturer	36993	9405	108	Manufacturing asbestos products	Asbestos cement factory	Pouring activity	N/A	N/A	N/A	N/A	Regulatory check requested by Danish authorities	Personal (no respiratory protection)	Asbestos	N/A	N/A	N/A	No respiratory protection	N/A	N/A	N/A	N/A	P4	1971-07-08	11:24:00	12:09:00	00:45:00	N/A	N/A	N/A	N/A	14	N/A	N/A	N/A	N/A	N/A	RELEVANT
Aalborg University Hospital	N/A	Asbestos cement manufacturer	36993	9405	108	Manufacturing asbestos products	Asbestos cement factory	Brushing	N/A	N/A	N/A	N/A	Regulatory check requested by Danish authorities	Personal (no respiratory protection)	Asbestos	N/A	N/A	N/A	No respiratory protection	N/A	N/A	N/A	N/A	P5	1971-07-08	12:07:00	13:33:00	01:26:00	N/A	N/A	N/A	N/A	9	N/A	N/A	N/A	N/A	N/A	RELEVANT
Aalborg University Hospital	N/A	Asbestos cement manufacturer	36993	9405	108	Cleaning activities	Asbestos cement factory	Cleaning	N/A	N/A	N/A	N/A	Regulatory check requested by Danish authorities	Personal (no respiratory protection)	Asbestos	N/A	N/A	N/A	No respiratory protection	N/A	N/A	N/A	N/A	P6	1971-07-08	12:29:00	13:37:00	01:08:00	N/A	N/A	N/A	N/A	10	N/A	N/A	N/A	N/A	N/A	RELEVANT
Aalborg University Hospital	N/A	Asbestos cement manufacturer	36993	9405	108	Manufacturing asbestos products	Asbestos cement factory	Pouring activity	N/A	N/A	N/A	N/A	Regulatory check requested by Danish authorities	Personal (no respiratory protection)	Asbestos	N/A	N/A	N/A	No respiratory protection	N/A	N/A	N/A	N/A	P7	1971-07-08	14:24:00	15:15:00	00:51:00	N/A	N/A	N/A	N/A	13	N/A	N/A	N/A	N/A	N/A	RELEVANT
Aalborg University Hospital	N/A	Asbestos cement manufacturer	36993	9405	108	Manufacturing asbestos products	Asbestos cement factory	Pouring activity	N/A	N/A	N/A	N/A	Regulatory check requested by Danish authorities	Personal (no respiratory protection)	Asbestos	N/A	N/A	N/A	No respiratory protection	N/A	N/A	N/A	N/A	P8	1971-07-08	14:25:00	15:16:00	00:51:00	N/A	N/A	N/A	N/A	16	N/A	N/A	N/A	N/A	N/A	RELEVANT
Aalborg University Hospital	N/A	Asbestos cement manufacturer	36993	9405	108	Manufacturing asbestos products	Asbestos cement factory	Pouring activity	N/A	N/A	N/A	N/A	Regulatory check requested by Danish authorities	Personal (no respiratory protection)	Asbestos	N/A	N/A	N/A	No respiratory protection	N/A	N/A	N/A	N/A	P9	1971-07-08	14:27:00	15:26:00	00:59:00	N/A	N/A	N/A	N/A	7	N/A	N/A	N/A	N/A	N/A	RELEVANT
Aalborg University Hospital	N/A	Asbestos cement manufacturer	36993	9405	108	Manufacturing asbestos products	Asbestos cement factory	Crushing /Shredding	N/A	N/A	N/A	N/A	Regulatory check requested by Danish authorities	Personal (no respiratory protection)	Asbestos	N/A	N/A	N/A	No respiratory protection	N/A	N/A	N/A	N/A	P10	1971-07-08	14:29:00	15:18:00	00:49:00	N/A	N/A	N/A	N/A	5	N/A	N/A	N/A	N/A	N/A	RELEVANT
Aalborg University Hospital	N/A	Asbestos cement manufacturer	36993	9405	108	Manufacturing asbestos products	Asbestos cement factory	N/A	N/A	N/A	N/A	N/A	Regulatory check requested by Danish authorities	Stationary position near field	Asbestos	N/A	N/A	N/A	N/A (measured in a stationary position)	N/A	N/A	N/A	N/A	P11	1971-07-08	14:44:00	15:29:00	00:45:00	N/A	N/A	N/A	N/A	6	N/A	N/A	N/A	N/A	N/A	RELEVANT
Aalborg University Hospital	N/A	Asbestos cement manufacturer	36993	9405	108	Manufacturing asbestos products	Asbestos cement factory	N/A	N/A	N/A	N/A	N/A	Regulatory check requested by Danish authorities	Personal (no respiratory protection)	Asbestos	N/A	N/A	N/A	No respiratory protection	N/A	N/A	N/A	N/A	P13	1971-07-09	11:07:00	11:59:00	00:52:00	N/A	N/A	N/A	N/A	6	N/A	N/A	N/A	N/A	N/A	RELEVANT
Aalborg University Hospital	N/A	Asbestos cement manufacturer	36993	9405	108	Manufacturing asbestos products	Asbestos cement factory	N/A	N/A	N/A	N/A	N/A	Regulatory check requested by Danish authorities	Personal (no respiratory protection)	Asbestos	N/A	N/A	N/A	No respiratory protection	N/A	N/A	N/A	N/A	P14	1971-07-09	11:22:00	12:17:00	00:55:00	N/A	N/A	N/A	N/A	8	N/A	N/A	N/A	N/A	Inspects wet mass filling. Sweeping. Moving around	RELEVANT
Aalborg University Hospital	N/A	Asbestos cement manufacturer	36993	9405	108	Manufacturing asbestos products	Asbestos cement factory	N/A	N/A	N/A	N/A	N/A	Regulatory check requested by Danish authorities	Personal (no respiratory protection)	Asbestos	N/A	N/A	N/A	No respiratory protection	N/A	N/A	N/A	N/A	P15	1971-07-09	12:05:00	13:22:00	01:17:00	N/A	N/A	N/A	N/A	6	N/A	N/A	N/A	N/A	N/A	RELEVANT
Aalborg University Hospital	N/A	Asbestos cement manufacturer	36993	9405	108	Manufacturing asbestos products	Asbestos cement factory	N/A	N/A	N/A	N/A	N/A	Regulatory check requested by Danish authorities	Personal (no respiratory protection)	Asbestos	N/A	N/A	N/A	No respiratory protection	N/A	N/A	N/A	N/A	P16	1971-07-09	14:12:00	15:13:00	01:01:00	N/A	N/A	N/A	N/A	7	N/A	N/A	N/A	N/A	N/A	RELEVANT
Aalborg University Hospital	N/A	Asbestos cement manufacturer	36993	9405	1839	Manufacturing asbestos products	Asbestos cement factory	N/A	N/A	N/A	N/A	N/A	Regulatory check requested by Danish authorities	Personal (no respiratory protection)	Asbestos	N/A	N/A	N/A	No respiratory protection	N/A	N/A	N/A	N/A	P17	1971-07-09	14:31:00	15:15:00	00:44:00	N/A	N/A	N/A	N/A	3	N/A	N/A	N/A	N/A	N/A	RELEVANT
Aalborg University Hospital	N/A	Asbestos cement manufacturer	36993	9405	1839	Manufacturing asbestos products	Asbestos cement factory	N/A	N/A	N/A	N/A	N/A	Regulatory check requested by Danish authorities	Personal (no respiratory protection)	Asbestos	N/A	N/A	N/A	No respiratory protection	N/A	N/A	N/A	N/A	p18	1971-10-05	16:29:00	17:21:00	00:52:00	N/A	N/A	N/A	N/A	19	N/A	N/A	N/A	N/A	N/A	RELEVANT
Aalborg University Hospital	N/A	Asbestos cement manufacturer	36993	9405	108	Manufacturing asbestos products	Asbestos cement factory	Moulding	N/A	N/A	N/A	N/A	Regulatory check requested by Danish authorities	Personal (no respiratory protection)	Asbestos	N/A	N/A	N/A	No respiratory protection	N/A	N/A	N/A	N/A	p19	1971-10-05	17:10:00	18:05:00	00:55:00	N/A	N/A	N/A	N/A	1.9	N/A	N/A	N/A	N/A	N/A	RELEVANT
Aalborg University Hospital	N/A	Asbestos cement manufacturer	36993	9405	1703	Manufacturing asbestos products	Asbestos cement factory	Assembly line	N/A	N/A	N/A	N/A	Regulatory check requested by Danish authorities	Personal (no respiratory protection)	Asbestos	N/A	N/A	N/A	No respiratory protection	N/A	N/A	N/A	N/A	p20	1971-10-06	08:53:00	09:45:00	00:52:00	N/A	N/A	N/A	N/A	4.8	N/A	N/A	N/A	N/A	N/A	RELEVANT
Aalborg University Hospital	N/A	Asbestos cement manufacturer	36993	9405	1801	Manufacturing asbestos products	Asbestos cement factory	N/A	N/A	N/A	N/A	N/A	Regulatory check requested by Danish authorities	Stationary unknown location	Asbestos	N/A	N/A	N/A	N/A (measured in a stationary position)	N/A	N/A	N/A	N/A	p21	1971-10-06	08:48:00	10:27:00	01:39:00	N/A	N/A	N/A	N/A	2.3	N/A	N/A	N/A	N/A	Background	RELEVANT
Aalborg University Hospital	N/A	Asbestos cement manufacturer	36993	9405	1801	Manufacturing asbestos products	Asbestos cement factory	Pouring activity	N/A	N/A	N/A	N/A	Regulatory check requested by Danish authorities	Personal (no respiratory protection)	Asbestos	N/A	N/A	N/A	No respiratory protection	N/A	N/A	N/A	N/A	p22	1971-10-06	09:35:00	09:57:00	00:22:00	N/A	N/A	N/A	N/A	4.3	N/A	N/A	N/A	N/A	Empty bags with calcium	RELEVANT
Aalborg University Hospital	N/A	Asbestos cement manufacturer	36993	9405	1801	Manufacturing asbestos products	Asbestos cement factory	N/A	N/A	N/A	N/A	N/A	Regulatory check requested by Danish authorities	Personal (no respiratory protection)	Asbestos	N/A	N/A	N/A	No respiratory protection	N/A	N/A	N/A	N/A	p23	1971-10-06	09:42:00	10:41:00	00:59:00	N/A	N/A	N/A	N/A	3.2	N/A	N/A	N/A	N/A	N/A	RELEVANT
Aalborg University Hospital	N/A	Asbestos cement manufacturer	36993	9405	1801	Manufacturing asbestos products	Asbestos cement factory	Pouring activity	N/A	N/A	N/A	N/A	Regulatory check requested by Danish authorities	Personal (no respiratory protection)	Asbestos	N/A	N/A	N/A	No respiratory protection	N/A	N/A	N/A	N/A	p24	1971-10-06	14:15:00	14:41:00	00:26:00	N/A	N/A	N/A	N/A	7	N/A	N/A	N/A	N/A	Empty bags disintegrator	RELEVANT
Aalborg University Hospital	N/A	Asbestos cement manufacturer	36993	9405	1801	Manufacturing asbestos products	Asbestos cement factory	Pouring activity	N/A	N/A	N/A	N/A	Regulatory check requested by Danish authorities	Personal (no respiratory protection)	Asbestos	N/A	N/A	N/A	No respiratory protection	N/A	N/A	N/A	N/A	p25	1971-10-06	14:18:00	14:32:00	00:14:00	N/A	N/A	N/A	N/A	20	N/A	N/A	N/A	N/A	Empty bags with i.a. with asbestos from crushers	RELEVANT
Aalborg University Hospital	N/A	Asbestos cement manufacturer	36993	9405	1841	Manufacturing asbestos products	Asbestos cement factory	Brushing	N/A	N/A	N/A	N/A	Regulatory check requested by Danish authorities	Personal (no respiratory protection)	Asbestos	N/A	N/A	N/A	No respiratory protection	N/A	N/A	N/A	N/A	p26	1971-10-06	14:03:00	14:35:00	00:32:00	N/A	N/A	N/A	N/A	1.8	N/A	N/A	N/A	N/A	N/A	RELEVANT
Aalborg University Hospital	N/A	Asbestos cement manufacturer	36993	9405	1841	Manufacturing asbestos products	Asbestos cement factory	Machining	N/A	N/A	N/A	N/A	Regulatory check requested by Danish authorities	Personal (no respiratory protection)	Asbestos	N/A	N/A	N/A	No respiratory protection	N/A	N/A	N/A	N/A	p27	1971-11-30	14:51:00	15:58:00	01:07:00	N/A	N/A	N/A	N/A	2	N/A	N/A	N/A	N/A	N/A	RELEVANT
Aalborg University Hospital	N/A	Asbestos cement manufacturer	36993	9405	108	Manufacturing asbestos products	Asbestos cement factory	N/A	N/A	N/A	N/A	N/A	Regulatory check requested by Danish authorities	Personal (no respiratory protection)	Asbestos	N/A	N/A	N/A	No respiratory protection	N/A	N/A	N/A	N/A	p28	1971-11-30	14:50:00	15:59:00	01:09:00	N/A	N/A	N/A	N/A	2.1	N/A	N/A	N/A	N/A	N/A	RELEVANT
Aalborg University Hospital	N/A	Asbestos cement manufacturer	36993	9405	108	Manufacturing asbestos products	Asbestos cement factory	N/A	N/A	N/A	N/A	N/A	Regulatory check requested by Danish authorities	Personal (no respiratory protection)	Asbestos	N/A	N/A	N/A	No respiratory protection	N/A	N/A	N/A	N/A	p29	1971-12-01	14:11:00	14:17:00	00:06:00	N/A	N/A	N/A	N/A	7.6	N/A	N/A	N/A	N/A	N/A	RELEVANT
Aalborg University Hospital	N/A	Asbestos cement manufacturer	36993	9405	108	Manufacturing asbestos products	Asbestos cement factory	N/A	N/A	N/A	N/A	N/A	Regulatory check requested by Danish authorities	Personal (no respiratory protection)	Asbestos	N/A	N/A	N/A	No respiratory protection	N/A	N/A	N/A	N/A	p30	1971-11-30	15:26:00	16:24:00	00:58:00	N/A	N/A	N/A	N/A	3.8	N/A	N/A	N/A	N/A	N/A	RELEVANT
Aalborg University Hospital	N/A	Asbestos cement manufacturer	36993	9405	1801	Manufacturing asbestos products	Asbestos cement factory	N/A	N/A	N/A	N/A	N/A	Regulatory check requested by Danish authorities	Personal (no respiratory protection)	Asbestos	N/A	N/A	N/A	No respiratory protection	N/A	N/A	N/A	N/A	p31	1971-11-30	15:22:00	16:22:00	01:00:00	N/A	N/A	N/A	N/A	2.8	N/A	N/A	N/A	N/A	N/A	RELEVANT
Aalborg University Hospital	N/A	Asbestos cement manufacturer	36993	9405	1801	Manufacturing asbestos products	Asbestos cement factory	N/A	N/A	N/A	N/A	N/A	Regulatory check requested by Danish authorities	Personal (no respiratory protection)	Asbestos	N/A	N/A	N/A	No respiratory protection	N/A	N/A	N/A	N/A	p32	1971-12-01	13:23:00	14:22:00	00:59:00	N/A	N/A	N/A	N/A	3.3	N/A	N/A	N/A	N/A	Works with i.a. cross-cut saw	RELEVANT
Aalborg University Hospital	N/A	Asbestos cement manufacturer	36993	9405	1801	Manufacturing asbestos products	Asbestos cement factory	N/A	N/A	N/A	N/A	N/A	Regulatory check requested by Danish authorities	Personal (no respiratory protection)	Asbestos	N/A	N/A	N/A	No respiratory protection	N/A	N/A	N/A	N/A	p33	1971-12-01	13:18:00	14:07:00	00:49:00	N/A	N/A	N/A	N/A	1.8	N/A	N/A	N/A	N/A	N/A	RELEVANT
Aalborg University Hospital	N/A	Asbestos cement manufacturer	36993	9405	1801	Manufacturing asbestos products	Asbestos cement factory	Sawing	N/A	N/A	N/A	N/A	Regulatory check requested by Danish authorities	Personal (no respiratory protection)	Asbestos	N/A	N/A	N/A	No respiratory protection	N/A	N/A	N/A	N/A	p34	1971-11-30	16:49:00	17:25:00	00:36:00	N/A	N/A	N/A	N/A	2.5	N/A	N/A	N/A	N/A	N/A	RELEVANT
Aalborg University Hospital	N/A	Asbestos cement manufacturer	36993	9405	1841	Manufacturing asbestos products	Asbestos cement factory	Sawing	N/A	N/A	N/A	N/A	Regulatory check requested by Danish authorities	Personal (no respiratory protection)	Asbestos	N/A	N/A	N/A	No respiratory protection	N/A	N/A	N/A	N/A	p35	1971-12-01	09:06:00	09:56:00	00:50:00	N/A	N/A	N/A	N/A	3.5	N/A	N/A	N/A	N/A	N/A	RELEVANT
Aalborg University Hospital	N/A	Asbestos cement manufacturer	36993	9405	1841	Manufacturing asbestos products	Asbestos cement factory	Sawing	N/A	N/A	N/A	N/A	Regulatory check requested by Danish authorities	Personal (no respiratory protection)	Asbestos	N/A	N/A	N/A	No respiratory protection	N/A	N/A	N/A	N/A	p36	1971-12-01	09:11:00	10:11:00	01:00:00	N/A	N/A	N/A	N/A	1.6	N/A	N/A	N/A	N/A	Ceiling sheet saw	RELEVANT
Aalborg University Hospital	N/A	Asbestos cement manufacturer	36993	9405	1813	Manufacturing asbestos products	Asbestos cement factory	Sawing	N/A	N/A	N/A	N/A	Regulatory check requested by Danish authorities	Personal (no respiratory protection)	Asbestos	N/A	N/A	N/A	No respiratory protection	N/A	N/A	N/A	N/A	p37	1971-12-01	10:04:00	10:48:00	00:44:00	N/A	N/A	N/A	N/A	2.8	N/A	N/A	N/A	N/A	N/A	RELEVANT
Aalborg University Hospital	N/A	Asbestos cement manufacturer	36993	9405	108	Manufacturing asbestos products	Asbestos cement factory	Sawing	N/A	N/A	N/A	N/A	Regulatory check requested by Danish authorities	Personal (no respiratory protection)	Asbestos	N/A	N/A	N/A	No respiratory protection	N/A	N/A	N/A	N/A	p38	1971-12-01	10:08:00	10:53:00	00:45:00	N/A	N/A	N/A	N/A	1.9	N/A	N/A	N/A	N/A	N/A	RELEVANT
Aalborg University Hospital	N/A	Asbestos cement manufacturer	36993	9405	108	Manufacturing asbestos products	Asbestos cement factory	Sawing	N/A	N/A	N/A	N/A	Regulatory check requested by Danish authorities	Personal (no respiratory protection)	Asbestos	N/A	N/A	N/A	No respiratory protection	N/A	N/A	N/A	N/A	p39	1971-12-01	09:20:00	10:13:00	00:53:00	N/A	N/A	N/A	N/A	1.8	N/A	N/A	N/A	N/A	N/A	RELEVANT
Aalborg University Hospital	N/A	Asbestos cement manufacturer	36993	9405	108	Manufacturing asbestos products	Asbestos cement factory	Sawing	N/A	N/A	N/A	N/A	Regulatory check requested by Danish authorities	Personal (no respiratory protection)	Asbestos	N/A	N/A	N/A	No respiratory protection	N/A	N/A	N/A	N/A	p40	1971-12-01	09:13:00	10:00:00	00:47:00	N/A	N/A	N/A	N/A	1.2	N/A	N/A	N/A	N/A	N/A	RELEVANT
Aalborg University Hospital	N/A	Asbestos cement manufacturer	36993	9405	108	Manufacturing asbestos products	Asbestos cement factory	Assembly line	N/A	N/A	N/A	N/A	Regulatory check requested by Danish authorities	Personal (no respiratory protection)	Asbestos	N/A	N/A	N/A	No respiratory protection	N/A	N/A	N/A	N/A	p41	1971-12-01	09:15:00	10:00:00	00:45:00	N/A	N/A	N/A	N/A	2.3	N/A	N/A	N/A	N/A	N/A	RELEVANT
Aalborg University Hospital	N/A	Asbestos cement manufacturer	36993	9405	108	Manufacturing asbestos products	Asbestos cement factory	Assembly line	N/A	N/A	N/A	N/A	Regulatory check requested by Danish authorities	Personal (no respiratory protection)	Asbestos	N/A	N/A	N/A	No respiratory protection	N/A	N/A	N/A	N/A	p42	1971-12-01	09:55:00	10:51:00	00:56:00	N/A	N/A	N/A	N/A	2.6	N/A	N/A	N/A	N/A	N/A	RELEVANT
Aalborg University Hospital	N/A	Asbestos cement manufacturer	36993	9405	108	Manufacturing asbestos products	Asbestos cement factory	Assembly line	N/A	N/A	N/A	N/A	Regulatory check requested by Danish authorities	Personal (no respiratory protection)	Asbestos	N/A	N/A	N/A	No respiratory protection	N/A	N/A	N/A	N/A	p43	1971-12-01	09:54:00	10:50:00	00:56:00	N/A	N/A	N/A	N/A	3.5	N/A	N/A	N/A	N/A	N/A	RELEVANT
Aalborg University Hospital	N/A	Asbestos cement manufacturer	36993	9405	108	Manufacturing asbestos products	Asbestos cement factory	Assembly line	N/A	N/A	N/A	N/A	Regulatory check requested by Danish authorities	Personal (no respiratory protection)	Asbestos	N/A	N/A	N/A	No respiratory protection	N/A	N/A	N/A	N/A	p44	1971-12-01	10:38:00	11:23:00	00:45:00	N/A	N/A	N/A	N/A	1.3	N/A	N/A	N/A	N/A	N/A	RELEVANT
Aalborg University Hospital	N/A	Asbestos cement manufacturer	36993	9405	108	Manufacturing asbestos products	Asbestos cement factory	N/A	N/A	N/A	N/A	N/A	Regulatory check requested by Danish authorities	Personal (no respiratory protection)	Asbestos	N/A	N/A	N/A	No respiratory protection	N/A	N/A	N/A	N/A	p45	1971-12-01	10:22:00	11:04:00	00:42:00	N/A	N/A	N/A	N/A	2	N/A	N/A	N/A	N/A	N/A	RELEVANT
Aalborg University Hospital	N/A	Asbestos cement manufacturer	36993	9405	108	Manufacturing asbestos products	Asbestos cement factory	N/A	N/A	N/A	N/A	N/A	Regulatory check requested by Danish authorities	Personal (no respiratory protection)	Asbestos	N/A	N/A	N/A	No respiratory protection	N/A	N/A	N/A	N/A	p46	1971-12-01	10:31:00	11:05:00	00:34:00	N/A	N/A	N/A	N/A	1.3	N/A	N/A	N/A	N/A	N/A	RELEVANT
Aalborg University Hospital	N/A	Asbestos cement manufacturer	36993	9405	108	Transport, storage, package asbestos products	Asbestos cement factory	Transport	N/A	N/A	N/A	N/A	Regulatory check requested by Danish authorities	Personal (no respiratory protection)	Asbestos	N/A	N/A	N/A	No respiratory protection	N/A	N/A	N/A	N/A	p47	1971-12-01	13:58:00	14:43:00	00:45:00	N/A	N/A	N/A	N/A	2.4	N/A	N/A	N/A	N/A	N/A	RELEVANT
Aalborg University Hospital	N/A	Asbestos cement manufacturer	36993	9405	108	Transport, storage, package asbestos products	Asbestos cement factory	Transport	N/A	N/A	N/A	N/A	Regulatory check requested by Danish authorities	Personal (no respiratory protection)	Asbestos	N/A	N/A	N/A	No respiratory protection	N/A	N/A	N/A	N/A	p48	1971-12-01	14:00:00	14:45:00	00:45:00	N/A	N/A	N/A	N/A	1.7	N/A	N/A	N/A	N/A	N/A	RELEVANT
Aalborg University Hospital	N/A	Asbestos cement manufacturer	36993	9405	108	Transport, storage, package asbestos products	Asbestos cement factory	Transport	N/A	N/A	N/A	N/A	Regulatory check requested by Danish authorities	Personal (no respiratory protection)	Asbestos	N/A	N/A	N/A	No respiratory protection	N/A	N/A	N/A	N/A	p49	1971-12-01	13:57:00	14:58:00	01:01:00	N/A	N/A	N/A	N/A	1.4	N/A	N/A	N/A	N/A	N/A	RELEVANT
Aalborg University Hospital	N/A	Asbestos cement manufacturer	36993	9405	108	Manufacturing asbestos products	Asbestos cement factory	Assembly line	N/A	N/A	N/A	N/A	Regulatory check requested by Danish authorities	Personal (no respiratory protection)	Asbestos	N/A	N/A	N/A	No respiratory protection	N/A	N/A	N/A	N/A	p50	1972-04-18	10:14:00	11:12:00	00:58:00	N/A	N/A	N/A	N/A	4	N/A	N/A	N/A	N/A	N/A	RELEVANT
Aalborg University Hospital	N/A	Asbestos cement manufacturer	36993	9405	108	Manufacturing asbestos products	Asbestos cement factory	Machining	N/A	N/A	N/A	N/A	Regulatory check requested by Danish authorities	Personal (no respiratory protection)	Asbestos	N/A	N/A	N/A	No respiratory protection	N/A	N/A	N/A	N/A	p51	1972-04-18	10:16:00	11:14:00	00:58:00	N/A	N/A	N/A	N/A	1.5	N/A	N/A	N/A	N/A	N/A	RELEVANT
Aalborg University Hospital	N/A	Asbestos cement manufacturer	36993	9405	108	Manufacturing asbestos products	Asbestos cement factory	N/A	N/A	N/A	N/A	N/A	Regulatory check requested by Danish authorities	Personal (no respiratory protection)	Asbestos	N/A	N/A	N/A	No respiratory protection	N/A	N/A	N/A	N/A	p52	1972-04-18	11:00:00	11:45:00	00:45:00	N/A	N/A	N/A	N/A	0.9	N/A	N/A	N/A	N/A	N/A	RELEVANT
Aalborg University Hospital	N/A	Asbestos cement manufacturer	36993	9405	108	Manufacturing asbestos products	Asbestos cement factory	Assembly line	N/A	N/A	N/A	N/A	Regulatory check requested by Danish authorities	Personal (no respiratory protection)	Asbestos	N/A	N/A	N/A	No respiratory protection	N/A	N/A	N/A	N/A	p53	1972-04-18	11:20:00	12:00:00	00:40:00	N/A	N/A	N/A	N/A	1.7	N/A	N/A	N/A	N/A	N/A	RELEVANT
Aalborg University Hospital	N/A	Asbestos cement manufacturer	36993	9405	108	Manufacturing asbestos products	Asbestos cement factory	Machining	N/A	N/A	N/A	N/A	Regulatory check requested by Danish authorities	Personal (no respiratory protection)	Asbestos	N/A	N/A	N/A	No respiratory protection	N/A	N/A	N/A	N/A	p54	1972-04-18	11:17:00	12:00:00	00:43:00	N/A	N/A	N/A	N/A	2.7	N/A	N/A	N/A	N/A	N/A	RELEVANT
Aalborg University Hospital	N/A	Asbestos cement manufacturer	36993	9405	108	Manufacturing asbestos products	Asbestos cement factory	Assembly line	N/A	N/A	N/A	N/A	Regulatory check requested by Danish authorities	Personal (no respiratory protection)	Asbestos	N/A	N/A	N/A	No respiratory protection	N/A	N/A	N/A	N/A	p55	1972-04-18	14:27:00	15:20:00	00:53:00	N/A	N/A	N/A	N/A	0.7	N/A	N/A	N/A	N/A	N/A	RELEVANT
Aalborg University Hospital	N/A	Asbestos cement manufacturer	36993	9405	108	Manufacturing asbestos products	Asbestos cement factory	Machining	N/A	N/A	N/A	N/A	Regulatory check requested by Danish authorities	Personal (no respiratory protection)	Asbestos	N/A	N/A	N/A	No respiratory protection	N/A	N/A	N/A	N/A	p56	1972-04-18	14:28:00	15:20:00	00:52:00	N/A	N/A	N/A	N/A	0.8	N/A	N/A	N/A	N/A	N/A	RELEVANT
Aalborg University Hospital	N/A	Asbestos cement manufacturer	36993	9405	108	Manufacturing asbestos products	Asbestos cement factory	Moulding	N/A	N/A	N/A	N/A	Regulatory check requested by Danish authorities	Personal (no respiratory protection)	Asbestos	N/A	N/A	N/A	No respiratory protection	N/A	N/A	N/A	N/A	p57	1972-04-18	14:32:00	15:24:00	00:52:00	N/A	N/A	N/A	N/A	0.7	N/A	N/A	N/A	N/A	N/A	RELEVANT
Aalborg University Hospital	N/A	Asbestos cement manufacturer	36993	9405	108	Manufacturing asbestos products	Asbestos cement factory	Assembly line	N/A	N/A	N/A	N/A	Regulatory check requested by Danish authorities	Personal (no respiratory protection)	Asbestos	N/A	N/A	N/A	No respiratory protection	N/A	N/A	N/A	N/A	p58	1972-04-18	14:34:00	15:28:00	00:54:00	N/A	N/A	N/A	N/A	0.9	N/A	N/A	N/A	N/A	N/A	RELEVANT
Aalborg University Hospital	N/A	Asbestos cement manufacturer	36993	9405	108	Manufacturing asbestos products	Asbestos cement factory	Machining	N/A	N/A	N/A	N/A	Regulatory check requested by Danish authorities	Personal (no respiratory protection)	Asbestos	N/A	N/A	N/A	No respiratory protection	N/A	N/A	N/A	N/A	p59	1972-04-18	14:38:00	15:30:00	00:52:00	N/A	N/A	N/A	N/A	0.6	N/A	N/A	N/A	N/A	N/A	RELEVANT
Aalborg University Hospital	N/A	Asbestos cement manufacturer	36993	9405	108	Manufacturing asbestos products	Asbestos cement factory	Mixing cement of asbestos and water	N/A	N/A	N/A	N/A	Regulatory check requested by Danish authorities	Personal (no respiratory protection)	Asbestos	N/A	N/A	N/A	No respiratory protection	N/A	N/A	N/A	N/A	p60	1972-04-18	10:30:00	11:27:00	00:57:00	N/A	N/A	N/A	N/A	1.8	N/A	N/A	N/A	N/A	N/A	RELEVANT
Aalborg University Hospital	N/A	Asbestos cement manufacturer	36993	9405	111	Manufacturing asbestos products	Asbestos cement factory	N/A	N/A	N/A	N/A	N/A	Regulatory check requested by Danish authorities	Personal (no respiratory protection)	Asbestos	N/A	N/A	N/A	No respiratory protection	N/A	N/A	N/A	N/A	p61	1972-04-18	10:29:00	11:26:00	00:57:00	N/A	N/A	N/A	N/A	2.3	N/A	N/A	N/A	N/A	N/A	RELEVANT
Aalborg University Hospital	N/A	Asbestos cement manufacturer	36993	9405	108	Manufacturing asbestos products	Asbestos cement factory	Mixing	N/A	N/A	N/A	N/A	Regulatory check requested by Danish authorities	Personal (no respiratory protection)	Asbestos	N/A	N/A	N/A	No respiratory protection	N/A	N/A	N/A	N/A	p62	1972-04-18	11:06:00	11:50:00	00:44:00	N/A	N/A	N/A	N/A	1.6	N/A	N/A	N/A	N/A	N/A	RELEVANT
Aalborg University Hospital	N/A	Asbestos cement manufacturer	36993	9405	1839	Manufacturing asbestos products	Asbestos cement factory	N/A	N/A	N/A	N/A	N/A	Regulatory check requested by Danish authorities	Personal (no respiratory protection)	Asbestos	N/A	N/A	N/A	No respiratory protection	N/A	N/A	N/A	N/A	p63	1972-04-18	15:00:00	16:00:00	01:00:00	N/A	N/A	N/A	N/A	0.4	N/A	N/A	N/A	N/A	N/A	RELEVANT
Aalborg University Hospital	N/A	Asbestos cement manufacturer	36993	9405	1839	Manufacturing asbestos products	Asbestos cement factory	N/A	N/A	N/A	N/A	N/A	Regulatory check requested by Danish authorities	Personal (no respiratory protection)	Asbestos	N/A	N/A	N/A	No respiratory protection	N/A	N/A	N/A	N/A	p64	1972-04-18	15:00:00	16:00:00	01:00:00	N/A	N/A	N/A	N/A	0.4	N/A	N/A	N/A	N/A	N/A	RELEVANT
Aalborg University Hospital	N/A	Asbestos cement manufacturer	36993	9405	1839	Manufacturing asbestos products	Asbestos cement factory	N/A	N/A	N/A	N/A	N/A	Regulatory check requested by Danish authorities	Personal (no respiratory protection)	Asbestos	N/A	N/A	N/A	No respiratory protection	N/A	N/A	N/A	N/A	p65	1972-04-18	15:05:00	16:02:00	00:57:00	N/A	N/A	N/A	N/A	0.8	N/A	N/A	N/A	N/A	N/A	RELEVANT
Aalborg University Hospital	N/A	Asbestos cement manufacturer	36993	9405	108	Manufacturing asbestos products	Asbestos cement factory	N/A	N/A	N/A	N/A	N/A	Regulatory check requested by Danish authorities	Personal (no respiratory protection)	Asbestos	N/A	N/A	N/A	No respiratory protection	N/A	N/A	N/A	N/A	p66	1972-04-18	15:05:00	16:02:00	00:57:00	N/A	N/A	N/A	N/A	0.9	N/A	N/A	N/A	N/A	N/A	RELEVANT
Aalborg University Hospital	N/A	Asbestos cement manufacturer	36993	9405	1801	Manufacturing asbestos products	Asbestos cement factory	Abrading	N/A	N/A	N/A	N/A	Regulatory check requested by Danish authorities	Personal (no respiratory protection)	Asbestos	N/A	N/A	N/A	No respiratory protection	N/A	N/A	N/A	N/A	p67	1972-08-24	14:09:00	14:59:00	00:50:00	N/A	N/A	N/A	N/A	21	N/A	N/A	N/A	N/A	N/A	RELEVANT
Aalborg University Hospital	N/A	Asbestos cement manufacturer	36993	9405	1801	Manufacturing asbestos products	Asbestos cement factory	Grinding	N/A	N/A	N/A	N/A	Regulatory check requested by Danish authorities	Personal (no respiratory protection)	Asbestos	N/A	N/A	N/A	No respiratory protection	N/A	N/A	N/A	N/A	p68	1972-08-24	14:26:00	15:04:00	00:38:00	N/A	N/A	N/A	N/A	7	N/A	N/A	N/A	N/A	N/A	RELEVANT
Aalborg University Hospital	N/A	Asbestos cement manufacturer	36993	9405	1801	Manufacturing asbestos products	Asbestos cement factory	Grinding	N/A	N/A	N/A	N/A	Regulatory check requested by Danish authorities	Personal (no respiratory protection)	Asbestos	N/A	N/A	N/A	No respiratory protection	N/A	N/A	N/A	N/A	p69	1972-08-24	14:28:00	15:05:00	00:37:00	N/A	N/A	N/A	N/A	20	N/A	N/A	N/A	N/A	N/A	RELEVANT
Aalborg University Hospital	N/A	Asbestos cement manufacturer	36993	9405	1801	Transport, storage, package asbestos products	Asbestos cement factory	Transport	N/A	N/A	N/A	N/A	Regulatory check requested by Danish authorities	Personal (no respiratory protection)	Asbestos	N/A	N/A	N/A	No respiratory protection	N/A	N/A	N/A	N/A	p70	1972-08-24	14:30:00	15:25:00	00:55:00	N/A	N/A	N/A	N/A	7	N/A	N/A	N/A	N/A	N/A	RELEVANT
Aalborg University Hospital	N/A	Asbestos cement manufacturer	36993	9405	1801	Manufacturing asbestos products	Asbestos cement factory	N/A	N/A	N/A	N/A	N/A	Regulatory check requested by Danish authorities	Personal (no respiratory protection)	Asbestos	N/A	N/A	N/A	No respiratory protection	N/A	N/A	N/A	N/A	p71	1972-08-24	14:40:00	15:25:00	00:45:00	N/A	N/A	N/A	N/A	28	N/A	N/A	N/A	N/A	N/A	RELEVANT
Aalborg University Hospital	N/A	Asbestos cement manufacturer	36993	9405	1841	Manufacturing asbestos products	Asbestos cement factory	N/A	N/A	N/A	N/A	N/A	Regulatory check requested by Danish authorities	Personal (no respiratory protection)	Asbestos	N/A	N/A	N/A	No respiratory protection	N/A	N/A	N/A	N/A	p72	1972-08-24	14:39:00	15:25:00	00:46:00	N/A	N/A	N/A	N/A	26	N/A	N/A	N/A	N/A	N/A	RELEVANT
Aalborg University Hospital	N/A	Asbestos cement manufacturer	36993	9405	1841	Manufacturing asbestos products	Asbestos cement factory	N/A	N/A	N/A	N/A	N/A	Regulatory check requested by Danish authorities	Personal (no respiratory protection)	Asbestos	N/A	N/A	N/A	No respiratory protection	N/A	N/A	N/A	N/A	p73	1972-08-24	15:15:00	16:02:00	00:47:00	N/A	N/A	N/A	N/A	6	N/A	N/A	N/A	N/A	N/A	RELEVANT
Aalborg University Hospital	N/A	Asbestos cement manufacturer	36993	9405	108	Manufacturing asbestos products	Asbestos cement factory	N/A	N/A	N/A	N/A	N/A	Regulatory check requested by Danish authorities	Personal (no respiratory protection)	Asbestos	N/A	N/A	N/A	No respiratory protection	N/A	N/A	N/A	N/A	p74	1972-08-24	15:15:00	16:02:00	00:47:00	N/A	N/A	N/A	N/A	10	N/A	N/A	N/A	N/A	N/A	RELEVANT
Aalborg University Hospital	N/A	Asbestos cement manufacturer	36993	9405	108	Manufacturing asbestos products	Asbestos cement factory	N/A	N/A	N/A	N/A	N/A	Regulatory check requested by Danish authorities	Personal (no respiratory protection)	Asbestos	N/A	N/A	N/A	No respiratory protection	N/A	N/A	N/A	N/A	p75	1972-08-25	10:37:00	11:09:00	00:32:00	N/A	N/A	N/A	N/A	11	N/A	N/A	N/A	N/A	N/A	RELEVANT
Aalborg University Hospital	N/A	Asbestos cement manufacturer	36993	9405	1115	Manufacturing asbestos products	Asbestos cement factory	Sawing	N/A	N/A	N/A	N/A	Regulatory check requested by Danish authorities	Personal (no respiratory protection)	Asbestos	N/A	N/A	N/A	No respiratory protection	N/A	N/A	N/A	N/A	p76	1972-08-24	15:40:00	16:28:00	00:48:00	N/A	N/A	N/A	N/A	22	N/A	N/A	N/A	N/A	N/A	RELEVANT
Aalborg University Hospital	N/A	Asbestos cement manufacturer	36993	9405	108	Manufacturing asbestos products	Asbestos cement factory	Sawing	N/A	N/A	N/A	N/A	Regulatory check requested by Danish authorities	Personal (no respiratory protection)	Asbestos	N/A	N/A	N/A	No respiratory protection	N/A	N/A	N/A	N/A	p77	1972-08-24	15:20:00	16:04:00	00:44:00	N/A	N/A	N/A	N/A	14	N/A	N/A	N/A	N/A	N/A	RELEVANT
Aalborg University Hospital	N/A	Asbestos cement manufacturer	36993	9405	108	Manufacturing asbestos products	Asbestos cement factory	Sawing	N/A	N/A	N/A	N/A	Regulatory check requested by Danish authorities	Personal (no respiratory protection)	Asbestos	N/A	N/A	N/A	No respiratory protection	N/A	N/A	N/A	N/A	p78	1972-08-24	15:43:00	16:29:00	00:46:00	N/A	N/A	N/A	N/A	19	N/A	N/A	N/A	N/A	N/A	RELEVANT
Aalborg University Hospital	N/A	Asbestos cement manufacturer	36993	9405	108	Manufacturing asbestos products	Asbestos cement factory	Sawing	N/A	N/A	N/A	N/A	Regulatory check requested by Danish authorities	Personal (no respiratory protection)	Asbestos	N/A	N/A	N/A	No respiratory protection	N/A	N/A	N/A	N/A	p79	1972-08-24	15:44:00	16:29:00	00:45:00	N/A	N/A	N/A	N/A	12	N/A	N/A	N/A	N/A	N/A	RELEVANT
Aalborg University Hospital	N/A	Asbestos cement manufacturer	36993	9405	108	Manufacturing asbestos products	Asbestos cement factory	Sawing	N/A	N/A	N/A	N/A	Regulatory check requested by Danish authorities	Personal (no respiratory protection)	Asbestos	N/A	N/A	N/A	No respiratory protection	N/A	N/A	N/A	N/A	p80	1972-11-25	10:33:00	11:16:00	00:43:00	N/A	N/A	N/A	N/A	55	N/A	N/A	N/A	N/A	N/A	RELEVANT
Aalborg University Hospital	N/A	Asbestos cement manufacturer	36993	9405	108	Manufacturing asbestos products	Asbestos cement factory	Sawing	N/A	N/A	N/A	N/A	Regulatory check requested by Danish authorities	Personal (no respiratory protection)	Asbestos	N/A	N/A	N/A	No respiratory protection	N/A	N/A	N/A	N/A	p81	1972-11-25	10:33:00	11:16:00	00:43:00	N/A	N/A	N/A	N/A	49	N/A	N/A	N/A	N/A	N/A	RELEVANT
Aalborg University Hospital	N/A	Asbestos cement manufacturer	36993	9405	108	Manufacturing asbestos products	Asbestos cement factory	Sawing	N/A	N/A	N/A	N/A	Regulatory check requested by Danish authorities	Personal (no respiratory protection)	Asbestos	N/A	N/A	N/A	No respiratory protection	N/A	N/A	N/A	N/A	p82	1972-11-25	10:25:00	11:13:00	00:48:00	N/A	N/A	N/A	N/A	7	N/A	N/A	N/A	N/A	N/A	RELEVANT
Aalborg University Hospital	N/A	Asbestos cement manufacturer	36993	9405	108	Manufacturing asbestos products	Asbestos cement factory	Sawing	N/A	N/A	N/A	N/A	Regulatory check requested by Danish authorities	Personal (no respiratory protection)	Asbestos	N/A	N/A	N/A	No respiratory protection	N/A	N/A	N/A	N/A	p83	1972-11-25	10:28:00	11:14:00	00:46:00	N/A	N/A	N/A	N/A	7	N/A	N/A	N/A	N/A	N/A	RELEVANT
Aalborg University Hospital	N/A	Asbestos cement manufacturer	36993	9405	1801	Manufacturing asbestos products	Asbestos cement factory	N/A	N/A	N/A	N/A	N/A	Regulatory check requested by Danish authorities	Personal (no respiratory protection)	Asbestos	N/A	N/A	N/A	No respiratory protection	N/A	N/A	N/A	N/A	p84	1972-08-23	08:44:00	09:11:00	00:27:00	N/A	N/A	N/A	N/A	14	N/A	N/A	N/A	N/A	N/A	RELEVANT
Aalborg University Hospital	N/A	Asbestos cement manufacturer	36993	9405	1801	Manufacturing asbestos products	Asbestos cement factory	N/A	N/A	N/A	N/A	N/A	Regulatory check requested by Danish authorities	Personal (no respiratory protection)	Asbestos	N/A	N/A	N/A	No respiratory protection	N/A	N/A	N/A	N/A	p85	1972-08-23	08:45:00	09:11:00	00:26:00	N/A	N/A	N/A	N/A	12	N/A	N/A	N/A	N/A	N/A	RELEVANT
Aalborg University Hospital	N/A	Asbestos cement manufacturer	36993	9405	1801	Manufacturing asbestos products	Asbestos cement factory	N/A	N/A	N/A	N/A	N/A	Regulatory check requested by Danish authorities	Personal (no respiratory protection)	Asbestos	N/A	N/A	N/A	No respiratory protection	N/A	N/A	N/A	N/A	p86	1972-08-23	09:30:00	10:22:00	00:52:00	N/A	N/A	N/A	N/A	21	N/A	N/A	N/A	N/A	N/A	RELEVANT
Aalborg University Hospital	N/A	Asbestos cement manufacturer	36993	9405	1841	Transport, storage, package asbestos products	Asbestos cement factory	Transport	N/A	N/A	N/A	N/A	Regulatory check requested by Danish authorities	Personal (no respiratory protection)	Asbestos	N/A	N/A	N/A	No respiratory protection	N/A	N/A	N/A	N/A	p87	1972-08-23	09:32:00	10:24:00	00:52:00	N/A	N/A	N/A	N/A	22	N/A	N/A	N/A	N/A	N/A	RELEVANT
Aalborg University Hospital	N/A	Asbestos cement manufacturer	36993	9405	1841	Manufacturing asbestos products	Asbestos cement factory	N/A	N/A	N/A	N/A	N/A	Regulatory check requested by Danish authorities	Personal (no respiratory protection)	Asbestos	N/A	N/A	N/A	No respiratory protection	N/A	N/A	N/A	N/A	p88	1972-08-23	09:52:00	10:26:00	00:34:00	N/A	N/A	N/A	N/A	23	N/A	N/A	N/A	N/A	N/A	RELEVANT
Aalborg University Hospital	N/A	Asbestos cement manufacturer	36993	9405	1813	Manufacturing asbestos products	Asbestos cement factory	Mixing cement of asbestos and water	N/A	N/A	N/A	N/A	Regulatory check requested by Danish authorities	Personal (no respiratory protection)	Asbestos	N/A	N/A	N/A	No respiratory protection	N/A	N/A	N/A	N/A	p89	1972-08-23	11:14:00	12:04:00	00:50:00	N/A	N/A	N/A	N/A	5.6	N/A	N/A	N/A	N/A	N/A	RELEVANT
Aalborg University Hospital	N/A	Asbestos cement manufacturer	36993	9405	108	Manufacturing asbestos products	Asbestos cement factory	Mixing cement of asbestos and water	N/A	N/A	N/A	N/A	Regulatory check requested by Danish authorities	Personal (no respiratory protection)	Asbestos	N/A	N/A	N/A	No respiratory protection	N/A	N/A	N/A	N/A	p90	1972-08-23	11:14:00	12:04:00	00:50:00	N/A	N/A	N/A	N/A	3.2	N/A	N/A	N/A	N/A	N/A	RELEVANT
Aalborg University Hospital	N/A	Asbestos cement manufacturer	36993	9405	108	Manufacturing asbestos products	Asbestos cement factory	Assembly line	N/A	N/A	N/A	N/A	Regulatory check requested by Danish authorities	Personal (no respiratory protection)	Asbestos	N/A	N/A	N/A	No respiratory protection	N/A	N/A	N/A	N/A	p91	1972-08-23	14:16:00	15:14:00	00:58:00	N/A	N/A	N/A	N/A	1.9	N/A	N/A	N/A	N/A	N/A	RELEVANT
Aalborg University Hospital	N/A	Asbestos cement manufacturer	36993	9405	1839	Cleaning activities	Asbestos cement factory	Cleaning	N/A	N/A	N/A	N/A	Regulatory check requested by Danish authorities	Personal (no respiratory protection)	Asbestos	N/A	N/A	N/A	No respiratory protection	N/A	N/A	N/A	N/A	p92	1972-08-23	11:37:00	12:01:00	00:24:00	N/A	N/A	N/A	N/A	3.2	N/A	N/A	N/A	N/A	N/A	RELEVANT
Aalborg University Hospital	N/A	Asbestos cement manufacturer	36993	9405	1801	Manufacturing asbestos products	Asbestos cement factory	Assembly line	N/A	N/A	N/A	N/A	Regulatory check requested by Danish authorities	Personal (no respiratory protection)	Asbestos	N/A	N/A	N/A	No respiratory protection	N/A	N/A	N/A	N/A	p93	1972-08-23	14:20:00	15:15:00	00:55:00	N/A	N/A	N/A	N/A	1.3	N/A	N/A	N/A	N/A	N/A	RELEVANT
Aalborg University Hospital	N/A	Asbestos cement manufacturer	36993	9405	108	Manufacturing asbestos products	Asbestos cement factory	Crushing /Shredding	Desintegrator	N/A	N/A	N/A	Regulatory check requested by Danish authorities	Personal (no respiratory protection)	Asbestos	N/A	N/A	N/A	No respiratory protection	N/A	N/A	N/A	N/A	p94	1972-08-23	14:56:00	15:33:00	00:37:00	N/A	N/A	N/A	N/A	13	N/A	N/A	N/A	N/A	N/A	RELEVANT
Aalborg University Hospital	N/A	Asbestos cement manufacturer	36993	9405	108	Manufacturing asbestos products	Asbestos cement factory	Assembly line	N/A	N/A	N/A	N/A	Regulatory check requested by Danish authorities	Personal (no respiratory protection)	Asbestos	N/A	N/A	N/A	No respiratory protection	N/A	N/A	N/A	N/A	p95	1972-08-23	15:05:00	15:52:00	00:47:00	N/A	N/A	N/A	N/A	1.2	N/A	N/A	N/A	N/A	N/A	RELEVANT
Aalborg University Hospital	N/A	Asbestos cement manufacturer	36993	9405	108	Manufacturing asbestos products	Asbestos cement factory	Assembly line	N/A	N/A	N/A	N/A	Regulatory check requested by Danish authorities	Personal (no respiratory protection)	Asbestos	N/A	N/A	N/A	No respiratory protection	N/A	N/A	N/A	N/A	p96	1972-08-23	15:10:00	15:53:00	00:43:00	N/A	N/A	N/A	N/A	1	N/A	N/A	N/A	N/A	N/A	RELEVANT
Aalborg University Hospital	N/A	Asbestos cement manufacturer	36993	9405	108	Manufacturing asbestos products	Asbestos cement factory	N/A	N/A	N/A	N/A	N/A	Regulatory check requested by Danish authorities	Personal (no respiratory protection)	Asbestos	N/A	N/A	N/A	No respiratory protection	N/A	N/A	N/A	N/A	p97	1972-08-24	08:25:00	09:11:00	00:46:00	N/A	N/A	N/A	N/A	1.6	N/A	N/A	N/A	N/A	N/A	RELEVANT
Aalborg University Hospital	N/A	Asbestos cement manufacturer	36993	9405	1616	Manufacturing asbestos products	Asbestos cement factory	N/A	N/A	N/A	N/A	N/A	Regulatory check requested by Danish authorities	Personal (no respiratory protection)	Asbestos	N/A	N/A	N/A	No respiratory protection	N/A	N/A	N/A	N/A	p98	1972-08-24	08:25:00	09:11:00	00:46:00	N/A	N/A	N/A	N/A	1.5	N/A	N/A	N/A	N/A	N/A	RELEVANT
Aalborg University Hospital	N/A	Asbestos cement manufacturer	36993	9405	1616	Manufacturing asbestos products	Asbestos cement factory	N/A	N/A	N/A	N/A	N/A	Regulatory check requested by Danish authorities	Personal (no respiratory protection)	Asbestos	N/A	N/A	N/A	No respiratory protection	N/A	N/A	N/A	N/A	p99	1972-09-25	08:29:00	09:26:00	00:57:00	N/A	N/A	N/A	N/A	0.3	N/A	N/A	N/A	N/A	N/A	RELEVANT
Aalborg University Hospital	N/A	Asbestos cement manufacturer	36993	9405	108	Manufacturing asbestos products	Asbestos cement factory	N/A	N/A	N/A	N/A	N/A	Regulatory check requested by Danish authorities	Personal (no respiratory protection)	Asbestos	N/A	N/A	N/A	No respiratory protection	N/A	N/A	N/A	N/A	p100	1972-09-25	08:31:00	09:24:00	00:53:00	N/A	N/A	N/A	N/A	0.3	N/A	N/A	N/A	N/A	N/A	RELEVANT
Aalborg University Hospital	N/A	Asbestos cement manufacturer	36993	9405	108	Manufacturing asbestos products	Asbestos cement factory	N/A	N/A	N/A	N/A	N/A	Regulatory check requested by Danish authorities	Personal (no respiratory protection)	Asbestos	N/A	N/A	N/A	No respiratory protection	N/A	N/A	N/A	N/A	p101	1972-08-24	08:29:00	08:43:00	00:14:00	N/A	N/A	N/A	N/A	1.6	N/A	N/A	N/A	N/A	N/A	RELEVANT
Aalborg University Hospital	N/A	Asbestos cement manufacturer	36993	9405	108	Manufacturing asbestos products	Asbestos cement factory	N/A	N/A	N/A	N/A	N/A	Regulatory check requested by Danish authorities	Personal (no respiratory protection)	Asbestos	N/A	N/A	N/A	No respiratory protection	N/A	N/A	N/A	N/A	p102	1972-08-24	08:29:00	08:43:00	00:14:00	N/A	N/A	N/A	N/A	3.3	N/A	N/A	N/A	N/A	N/A	RELEVANT
Aalborg University Hospital	N/A	Asbestos cement manufacturer	36993	9405	108	Manufacturing asbestos products	Asbestos cement factory	N/A	N/A	N/A	N/A	N/A	Regulatory check requested by Danish authorities	Personal (no respiratory protection)	Asbestos	N/A	N/A	N/A	No respiratory protection	N/A	N/A	N/A	N/A	p103	1972-08-25	08:18:00	09:03:00	00:45:00	N/A	N/A	N/A	N/A	1.1	N/A	N/A	N/A	N/A	N/A	RELEVANT
Aalborg University Hospital	N/A	Asbestos cement manufacturer	36993	9405	108	Manufacturing asbestos products	Asbestos cement factory	N/A	N/A	N/A	N/A	N/A	Regulatory check requested by Danish authorities	Personal (no respiratory protection)	Asbestos	N/A	N/A	N/A	No respiratory protection	N/A	N/A	N/A	N/A	p104	1972-08-25	08:20:00	09:03:00	00:43:00	N/A	N/A	N/A	N/A	2.3	N/A	N/A	N/A	N/A	N/A	RELEVANT
Aalborg University Hospital	N/A	Asbestos cement manufacturer	36993	9405	108	Manufacturing asbestos products	Asbestos cement factory	Drilling	N/A	N/A	N/A	N/A	Regulatory check requested by Danish authorities	Personal (no respiratory protection)	Asbestos	N/A	N/A	N/A	No respiratory protection	N/A	N/A	N/A	N/A	p105	1972-08-24	09:57:00	10:38:00	00:41:00	N/A	N/A	N/A	N/A	4.6	N/A	N/A	N/A	N/A	N/A	RELEVANT
Aalborg University Hospital	N/A	Asbestos cement manufacturer	36993	9405	108	Manufacturing asbestos products	Asbestos cement factory	N/A	N/A	N/A	N/A	N/A	Regulatory check requested by Danish authorities	Personal (no respiratory protection)	Asbestos	N/A	N/A	N/A	No respiratory protection	N/A	N/A	N/A	N/A	p106	1972-08-24	10:41:00	11:18:00	00:37:00	N/A	N/A	N/A	N/A	39	N/A	N/A	N/A	N/A	N/A	RELEVANT
Aalborg University Hospital	N/A	Asbestos cement manufacturer	36993	9405	108	Transport, storage, package asbestos products	Asbestos cement factory	Packaging	N/A	N/A	N/A	N/A	Regulatory check requested by Danish authorities	Personal (no respiratory protection)	Asbestos	N/A	N/A	N/A	No respiratory protection	N/A	N/A	N/A	N/A	p107	1972-08-24	10:15:00	10:52:00	00:37:00	N/A	N/A	N/A	N/A	50	N/A	N/A	N/A	N/A	N/A	RELEVANT
Aalborg University Hospital	N/A	Asbestos cement manufacturer	36993	9405	108	Manufacturing asbestos products	Asbestos cement factory	Sawing	N/A	N/A	N/A	N/A	Regulatory check requested by Danish authorities	Personal (no respiratory protection)	Asbestos	N/A	N/A	N/A	No respiratory protection	N/A	N/A	N/A	N/A	p108	1972-08-24	10:06:00	10:43:00	00:37:00	N/A	N/A	N/A	N/A	25	N/A	N/A	N/A	N/A	N/A	RELEVANT
Aalborg University Hospital	N/A	Asbestos cement manufacturer	36993	9405	108	Manufacturing asbestos products	Asbestos cement factory	Machining	N/A	N/A	N/A	N/A	Regulatory check requested by Danish authorities	Personal (no respiratory protection)	Asbestos	N/A	N/A	N/A	No respiratory protection	N/A	N/A	N/A	N/A	p109	1972-08-24	11:10:00	12:03:00	00:53:00	N/A	N/A	N/A	N/A	5.3	N/A	N/A	N/A	N/A	N/A	RELEVANT
Aalborg University Hospital	N/A	Asbestos cement manufacturer	36993	9405	1801	Manufacturing asbestos products	Asbestos cement factory	Mixing cement of asbestos and water	N/A	N/A	N/A	N/A	Regulatory check requested by Danish authorities	Personal (no respiratory protection)	Asbestos	N/A	N/A	N/A	No respiratory protection	N/A	N/A	N/A	N/A	p110	1972-08-24	11:14:00	12:01:00	00:47:00	N/A	N/A	N/A	N/A	1.3	N/A	N/A	N/A	N/A	N/A	RELEVANT
Aalborg University Hospital	N/A	Asbestos cement manufacturer	36993	9405	108	Manufacturing asbestos products	Asbestos cement factory	Mixing cement of asbestos and water	N/A	N/A	N/A	N/A	Regulatory check requested by Danish authorities	Personal (no respiratory protection)	Asbestos	N/A	N/A	N/A	No respiratory protection	N/A	N/A	N/A	N/A	N/A	1973	N/A	N/A	N/A	N/A	N/A	N/A	N/A	3.5	N/A	N/A	N/A	N/A	N/A	RELEVANT but sampled time is not available
Aalborg University Hospital	N/A	Asbestos cement manufacturer	36993	9405	1801	Manufacturing asbestos products	Asbestos cement factory	Machining	N/A	N/A	N/A	N/A	Regulatory check requested by Danish authorities	Personal (no respiratory protection)	Asbestos	N/A	N/A	N/A	No respiratory protection	N/A	N/A	N/A	N/A	N/A	1973	N/A	N/A	N/A	N/A	N/A	N/A	N/A	12.8	N/A	N/A	N/A	N/A	N/A	RELEVANT but sampled time is not available
Aalborg University Hospital	N/A	Asbestos cement manufacturer	36993	9405	1801	Manufacturing asbestos products	Asbestos cement factory	Assembly line	N/A	N/A	N/A	N/A	Regulatory check requested by Danish authorities	Personal (no respiratory protection)	Asbestos	N/A	N/A	N/A	No respiratory protection	N/A	N/A	N/A	N/A	N/A	1973	N/A	N/A	N/A	N/A	N/A	N/A	N/A	1.5	N/A	N/A	N/A	N/A	N/A	RELEVANT but sampled time is not available
Aalborg University Hospital	N/A	Asbestos cement manufacturer	36993	9405	108	Manufacturing asbestos products	Asbestos cement factory	Moulding	N/A	N/A	N/A	N/A	Regulatory check requested by Danish authorities	Personal (no respiratory protection)	Asbestos	N/A	N/A	N/A	No respiratory protection	N/A	N/A	N/A	N/A	N/A	1973	N/A	N/A	N/A	N/A	N/A	N/A	N/A	0.2	N/A	N/A	N/A	N/A	N/A	RELEVANT but sampled time is not available
Aalborg University Hospital	N/A	Asbestos cement manufacturer	36993	9405	108	Manufacturing asbestos products	Asbestos cement factory	Machining	N/A	N/A	N/A	N/A	Regulatory check requested by Danish authorities	Personal (no respiratory protection)	Asbestos	N/A	N/A	N/A	No respiratory protection	N/A	N/A	N/A	N/A	N/A	1973	N/A	N/A	N/A	N/A	N/A	N/A	N/A	1.6	N/A	N/A	N/A	N/A	N/A	RELEVANT but sampled time is not available
Aalborg University Hospital	N/A	Asbestos cement manufacturer	36993	9405	108	Manufacturing asbestos products	Asbestos cement factory	Assembly line	N/A	N/A	N/A	N/A	Regulatory check requested by Danish authorities	Personal (no respiratory protection)	Asbestos	N/A	N/A	N/A	No respiratory protection	N/A	N/A	N/A	N/A	N/A	1973	N/A	N/A	N/A	N/A	N/A	N/A	N/A	1.2	N/A	N/A	N/A	N/A	N/A	RELEVANT but sampled time is not available
Aalborg University Hospital	N/A	Asbestos cement manufacturer	36993	9405	108	Manufacturing asbestos products	Asbestos cement factory	Moulding	N/A	N/A	N/A	N/A	Regulatory check requested by Danish authorities	Personal (no respiratory protection)	Asbestos	N/A	N/A	N/A	No respiratory protection	N/A	N/A	N/A	N/A	N/A	1973	N/A	N/A	N/A	N/A	N/A	N/A	N/A	0.3	N/A	N/A	N/A	N/A	N/A	RELEVANT but sampled time is not available
Aalborg University Hospital	N/A	Asbestos cement manufacturer	36993	9405	1115	Manufacturing asbestos products	Asbestos cement factory	Machining	N/A	N/A	N/A	N/A	Regulatory check requested by Danish authorities	Personal (no respiratory protection)	Asbestos	N/A	N/A	N/A	No respiratory protection	N/A	N/A	N/A	N/A	N/A	1973	N/A	N/A	N/A	N/A	N/A	N/A	N/A	3.7	N/A	N/A	N/A	N/A	N/A	RELEVANT but sampled time is not available
Aalborg University Hospital	N/A	Asbestos cement manufacturer	36993	9405	108	Manufacturing asbestos products	Asbestos cement factory	Assembly line	N/A	N/A	N/A	N/A	Regulatory check requested by Danish authorities	Personal (no respiratory protection)	Asbestos	N/A	N/A	N/A	No respiratory protection	N/A	N/A	N/A	N/A	N/A	1973	N/A	N/A	N/A	N/A	N/A	N/A	N/A	4.9	N/A	N/A	N/A	N/A	N/A	RELEVANT but sampled time is not available
Aalborg University Hospital	N/A	Asbestos cement manufacturer	36993	9405	1801	Manufacturing asbestos products	Asbestos cement factory	Moulding	N/A	N/A	N/A	N/A	Regulatory check requested by Danish authorities	Personal (no respiratory protection)	Asbestos	N/A	N/A	N/A	No respiratory protection	N/A	N/A	N/A	N/A	N/A	1973	N/A	N/A	N/A	N/A	N/A	N/A	N/A	0.3	N/A	N/A	N/A	N/A	N/A	RELEVANT but sampled time is not available
Aalborg University Hospital	N/A	Asbestos cement manufacturer	36993	9405	1801	Manufacturing asbestos products	Asbestos cement factory	Machining	N/A	N/A	N/A	N/A	Regulatory check requested by Danish authorities	Personal (no respiratory protection)	Asbestos	N/A	N/A	N/A	No respiratory protection	N/A	N/A	N/A	N/A	N/A	1973	N/A	N/A	N/A	N/A	N/A	N/A	N/A	2.3	N/A	N/A	N/A	N/A	N/A	RELEVANT but sampled time is not available
Aalborg University Hospital	N/A	Asbestos cement manufacturer	36993	9405	108	Manufacturing asbestos products	Asbestos cement factory	Assembly line	N/A	N/A	N/A	N/A	Regulatory check requested by Danish authorities	Personal (no respiratory protection)	Asbestos	N/A	N/A	N/A	No respiratory protection	N/A	N/A	N/A	N/A	N/A	1973	N/A	N/A	N/A	N/A	N/A	N/A	N/A	8	N/A	N/A	N/A	N/A	N/A	RELEVANT but sampled time is not available
Aalborg University Hospital	N/A	Asbestos cement manufacturer	36993	9405	1813	Manufacturing asbestos products	Asbestos cement factory	Machining	N/A	N/A	N/A	N/A	Regulatory check requested by Danish authorities	Personal (no respiratory protection)	Asbestos	N/A	N/A	N/A	No respiratory protection	N/A	N/A	N/A	N/A	N/A	1973	N/A	N/A	N/A	N/A	N/A	N/A	N/A	1.4	N/A	N/A	N/A	N/A	White cladding	RELEVANT but sampled time is not available
Aalborg University Hospital	N/A	Asbestos cement manufacturer	36993	9405	108	Manufacturing asbestos products	Asbestos cement factory	Assembly line	N/A	N/A	N/A	N/A	Regulatory check requested by Danish authorities	Personal (no respiratory protection)	Asbestos	N/A	N/A	N/A	No respiratory protection	N/A	N/A	N/A	N/A	N/A	1973	N/A	N/A	N/A	N/A	N/A	N/A	N/A	1.3	N/A	N/A	N/A	N/A	N/A	RELEVANT but sampled time is not available
Aalborg University Hospital	N/A	Asbestos cement manufacturer	36993	9405	108	Manufacturing asbestos products	Asbestos cement factory	Moulding	N/A	N/A	N/A	N/A	Regulatory check requested by Danish authorities	Personal (no respiratory protection)	Asbestos	N/A	N/A	N/A	No respiratory protection	N/A	N/A	N/A	N/A	N/A	1973	N/A	N/A	N/A	N/A	N/A	N/A	N/A	1.5	N/A	N/A	N/A	N/A	N/A	RELEVANT but sampled time is not available
Aalborg University Hospital	N/A	Asbestos cement manufacturer	36993	9405	108	Manufacturing asbestos products	Asbestos cement factory	Machining	N/A	N/A	N/A	N/A	Regulatory check requested by Danish authorities	Personal (no respiratory protection)	Asbestos	N/A	N/A	N/A	No respiratory protection	N/A	N/A	N/A	N/A	N/A	1973	N/A	N/A	N/A	N/A	N/A	N/A	N/A	13.4	N/A	N/A	N/A	N/A	N/A	RELEVANT but sampled time is not available
Aalborg University Hospital	N/A	Asbestos cement manufacturer	36993	9405	108	Manufacturing asbestos products	Asbestos cement factory	Assembly line	N/A	N/A	N/A	N/A	Regulatory check requested by Danish authorities	Personal (no respiratory protection)	Asbestos	N/A	N/A	N/A	No respiratory protection	N/A	N/A	N/A	N/A	N/A	1973	N/A	N/A	N/A	N/A	N/A	N/A	N/A	16.9	N/A	N/A	N/A	N/A	N/A	RELEVANT but sampled time is not available
Aalborg University Hospital	N/A	Asbestos cement manufacturer	36993	9405	108	Manufacturing asbestos products	Asbestos cement factory	Machining	N/A	N/A	N/A	N/A	Regulatory check requested by Danish authorities	Personal (no respiratory protection)	Asbestos	N/A	N/A	N/A	No respiratory protection	N/A	N/A	N/A	N/A	N/A	1973	N/A	N/A	N/A	N/A	N/A	N/A	N/A	3.4	N/A	N/A	N/A	N/A	N/A	RELEVANT but sampled time is not available
Aalborg University Hospital	N/A	Asbestos cement manufacturer	36993	9405	108	Manufacturing asbestos products	Asbestos cement factory	Assembly line	N/A	N/A	N/A	N/A	Regulatory check requested by Danish authorities	Personal (no respiratory protection)	Asbestos	N/A	N/A	N/A	No respiratory protection	N/A	N/A	N/A	N/A	N/A	1973	N/A	N/A	N/A	N/A	N/A	N/A	N/A	3.6	N/A	N/A	N/A	N/A	N/A	RELEVANT but sampled time is not available
Aalborg University Hospital	N/A	Asbestos cement manufacturer	36993	9405	108	Manufacturing asbestos products	Asbestos cement factory	Moulding	N/A	N/A	N/A	N/A	Regulatory check requested by Danish authorities	Personal (no respiratory protection)	Asbestos	N/A	N/A	N/A	No respiratory protection	N/A	N/A	N/A	N/A	N/A	1973	N/A	N/A	N/A	N/A	N/A	N/A	N/A	0.7	N/A	N/A	N/A	N/A	N/A	RELEVANT but sampled time is not available
Aalborg University Hospital	N/A	Asbestos cement manufacturer	36993	9405	108	Manufacturing asbestos products	Asbestos cement factory	Machining	N/A	N/A	N/A	N/A	Regulatory check requested by Danish authorities	Personal (no respiratory protection)	Asbestos	N/A	N/A	N/A	No respiratory protection	N/A	N/A	N/A	N/A	N/A	1973	N/A	N/A	N/A	N/A	N/A	N/A	N/A	1.1	N/A	N/A	N/A	N/A	N/A	RELEVANT but sampled time is not available
Aalborg University Hospital	N/A	Asbestos cement manufacturer	36993	9405	108	Manufacturing asbestos products	Asbestos cement factory	Assembly line	N/A	N/A	N/A	N/A	Regulatory check requested by Danish authorities	Personal (no respiratory protection)	Asbestos	N/A	N/A	N/A	No respiratory protection	N/A	N/A	N/A	N/A	N/A	1973	N/A	N/A	N/A	N/A	N/A	N/A	N/A	1.7	N/A	N/A	N/A	N/A	N/A	RELEVANT but sampled time is not available
Aalborg University Hospital	N/A	Asbestos cement manufacturer	36993	9405	108	Manufacturing asbestos products	Asbestos cement factory	Moulding	N/A	N/A	N/A	N/A	Regulatory check requested by Danish authorities	Personal (no respiratory protection)	Asbestos	N/A	N/A	N/A	No respiratory protection	N/A	N/A	N/A	N/A	N/A	1973	N/A	N/A	N/A	N/A	N/A	N/A	N/A	1.5	N/A	N/A	N/A	N/A	N/A	RELEVANT but sampled time is not available
Aalborg University Hospital	N/A	Asbestos cement manufacturer	36993	9405	1801	Manufacturing asbestos products	Asbestos cement factory	Autoclave	N/A	N/A	N/A	N/A	Regulatory check requested by Danish authorities	Personal (no respiratory protection)	Asbestos	N/A	N/A	N/A	No respiratory protection	N/A	N/A	N/A	N/A	N/A	1973	N/A	N/A	N/A	N/A	N/A	N/A	N/A	0.7	N/A	N/A	N/A	N/A	N/A	RELEVANT but sampled time is not available
Aalborg University Hospital	N/A	Asbestos cement manufacturer	36993	9405	108	Manufacturing asbestos products	Asbestos cement factory	Mixing cement of asbestos and water	N/A	N/A	N/A	N/A	Regulatory check requested by Danish authorities	Personal (no respiratory protection)	Asbestos	N/A	N/A	N/A	No respiratory protection	N/A	N/A	N/A	N/A	N/A	1973	N/A	N/A	N/A	N/A	N/A	N/A	N/A	0.6	N/A	N/A	N/A	N/A	White cladding	RELEVANT but sampled time is not available
Aalborg University Hospital	N/A	Asbestos cement manufacturer	36993	9405	1801	Manufacturing asbestos products	Asbestos cement factory	Pouring activity	N/A	N/A	N/A	N/A	Regulatory check requested by Danish authorities	Personal (no respiratory protection)	Asbestos	N/A	N/A	N/A	No respiratory protection	N/A	N/A	N/A	N/A	N/A	1973	N/A	N/A	N/A	N/A	N/A	N/A	N/A	16.5	N/A	N/A	N/A	N/A	N/A	RELEVANT but sampled time is not available
Aalborg University Hospital	N/A	Asbestos cement manufacturer	36993	9405	108	Manufacturing asbestos products	Asbestos cement factory	Pouring activity	N/A	N/A	N/A	N/A	Regulatory check requested by Danish authorities	Personal (no respiratory protection)	Asbestos	N/A	N/A	N/A	No respiratory protection	N/A	N/A	N/A	N/A	N/A	1973	N/A	N/A	N/A	N/A	N/A	N/A	N/A	12.5	N/A	N/A	N/A	N/A	N/A	RELEVANT but sampled time is not available
Aalborg University Hospital	N/A	Asbestos cement manufacturer	36993	9405	108	Manufacturing asbestos products	Asbestos cement factory	N/A	N/A	N/A	N/A	N/A	Regulatory check requested by Danish authorities	Personal (no respiratory protection)	Asbestos	N/A	N/A	N/A	No respiratory protection	N/A	N/A	N/A	N/A	N/A	1973	N/A	N/A	N/A	N/A	N/A	N/A	N/A	13.8	N/A	N/A	N/A	N/A	N/A	RELEVANT but sampled time is not available
Aalborg University Hospital	N/A	Asbestos cement manufacturer	36993	9405	108	Cleaning activities	Asbestos cement factory	Cleaning	N/A	N/A	N/A	N/A	Regulatory check requested by Danish authorities	Personal (no respiratory protection)	Asbestos	N/A	N/A	N/A	No respiratory protection	N/A	N/A	N/A	N/A	N/A	1973	N/A	N/A	N/A	N/A	N/A	N/A	N/A	9.2	N/A	N/A	N/A	N/A	N/A	RELEVANT but sampled time is not available
Aalborg University Hospital	N/A	Asbestos cement manufacturer	36993	9405	108	Manufacturing asbestos products	Asbestos cement factory	Sawing	N/A	N/A	N/A	N/A	Regulatory check requested by Danish authorities	Personal (no respiratory protection)	Asbestos	N/A	N/A	N/A	No respiratory protection	N/A	N/A	N/A	N/A	N/A	1973	N/A	N/A	N/A	N/A	N/A	N/A	N/A	4.6	N/A	N/A	N/A	N/A	N/A	RELEVANT but sampled time is not available
Aalborg University Hospital	N/A	Asbestos cement manufacturer	36993	9405	1115	Manufacturing asbestos products	Asbestos cement factory	Sawing	N/A	N/A	N/A	N/A	Regulatory check requested by Danish authorities	Personal (no respiratory protection)	Asbestos	N/A	N/A	N/A	No respiratory protection	N/A	N/A	N/A	N/A	N/A	1973	N/A	N/A	N/A	N/A	N/A	N/A	N/A	3.1	N/A	N/A	N/A	N/A	N/A	RELEVANT but sampled time is not available
Aalborg University Hospital	N/A	Asbestos cement manufacturer	36993	9405	108	Manufacturing asbestos products	Asbestos cement factory	Sawing	N/A	N/A	N/A	N/A	Regulatory check requested by Danish authorities	Personal (no respiratory protection)	Asbestos	N/A	N/A	N/A	No respiratory protection	N/A	N/A	N/A	N/A	N/A	1973	N/A	N/A	N/A	N/A	N/A	N/A	N/A	5.1	N/A	N/A	N/A	N/A	N/A	RELEVANT but sampled time is not available
Aalborg University Hospital	N/A	Asbestos cement manufacturer	36993	9405	1841	Manufacturing asbestos products	Asbestos cement factory	Sawing	N/A	N/A	N/A	N/A	Regulatory check requested by Danish authorities	Personal (no respiratory protection)	Asbestos	N/A	N/A	N/A	No respiratory protection	N/A	N/A	N/A	N/A	N/A	1973	N/A	N/A	N/A	N/A	N/A	N/A	N/A	2.7	N/A	N/A	N/A	N/A	N/A	RELEVANT but sampled time is not available
Aalborg University Hospital	N/A	Asbestos cement manufacturer	36993	9405	1841	Manufacturing asbestos products	Asbestos cement factory	Sawing	N/A	N/A	N/A	N/A	Regulatory check requested by Danish authorities	Personal (no respiratory protection)	Asbestos	N/A	N/A	N/A	No respiratory protection	N/A	N/A	N/A	N/A	N/A	1973	N/A	N/A	N/A	N/A	N/A	N/A	N/A	2.1	N/A	N/A	N/A	N/A	N/A	RELEVANT but sampled time is not available
Aalborg University Hospital	N/A	Asbestos cement manufacturer	36993	9405	108	Manufacturing asbestos products	Asbestos cement factory	Grinding	N/A	N/A	N/A	N/A	Regulatory check requested by Danish authorities	Personal (no respiratory protection)	Asbestos	N/A	N/A	N/A	No respiratory protection	N/A	N/A	N/A	N/A	N/A	1973	N/A	N/A	N/A	N/A	N/A	N/A	N/A	1.1	N/A	N/A	N/A	N/A	N/A	RELEVANT but sampled time is not available
Aalborg University Hospital	N/A	Asbestos cement manufacturer	36993	9405	1801	Manufacturing asbestos products	Asbestos cement factory	Grinding	N/A	N/A	N/A	N/A	Regulatory check requested by Danish authorities	Personal (no respiratory protection)	Asbestos	N/A	N/A	N/A	No respiratory protection	N/A	N/A	N/A	N/A	N/A	1973	N/A	N/A	N/A	N/A	N/A	N/A	N/A	1.6	N/A	N/A	N/A	N/A	N/A	RELEVANT but sampled time is not available
Aalborg University Hospital	N/A	Asbestos cement manufacturer	36993	9405	1801	Transport, storage, package asbestos products	Asbestos cement factory	Transport	N/A	N/A	N/A	N/A	Regulatory check requested by Danish authorities	Personal (no respiratory protection)	Asbestos	N/A	N/A	N/A	No respiratory protection	N/A	N/A	N/A	N/A	N/A	1973	N/A	N/A	N/A	N/A	N/A	N/A	N/A	0.9	N/A	N/A	N/A	N/A	Inspection of cold cladding	RELEVANT but sampled time is not available
Aalborg University Hospital	N/A	Asbestos cement manufacturer	36993	9405	108	Manufacturing asbestos products	Asbestos cement factory	N/A	N/A	N/A	N/A	N/A	Regulatory check requested by Danish authorities	Personal (no respiratory protection)	Asbestos	N/A	N/A	N/A	No respiratory protection	N/A	N/A	N/A	N/A	N/A	1973	N/A	N/A	N/A	N/A	N/A	N/A	N/A	0.6	N/A	N/A	N/A	N/A	Inspection of cold cladding	RELEVANT but sampled time is not available
Aalborg University Hospital	N/A	Asbestos cement manufacturer	36993	9405	1813	Transport, storage, package asbestos products	Asbestos cement factory	Transport	N/A	N/A	N/A	N/A	Regulatory check requested by Danish authorities	Personal (no respiratory protection)	Asbestos	N/A	N/A	N/A	No respiratory protection	N/A	N/A	N/A	N/A	N/A	1973	N/A	N/A	N/A	N/A	N/A	N/A	N/A	0.6	N/A	N/A	N/A	N/A	N/A	RELEVANT but sampled time is not available
Aalborg University Hospital	N/A	Asbestos cement manufacturer	36993	9405	108	Manufacturing asbestos products	Asbestos cement factory	N/A	N/A	N/A	N/A	N/A	Regulatory check requested by Danish authorities	Personal (no respiratory protection)	Asbestos	N/A	N/A	N/A	No respiratory protection	N/A	N/A	N/A	N/A	N/A	1973	N/A	N/A	N/A	N/A	N/A	N/A	N/A	4.4	N/A	N/A	N/A	N/A	N/A	RELEVANT but sampled time is not available
Aalborg University Hospital	N/A	Asbestos cement manufacturer	36993	9405	108	Manufacturing asbestos products	Asbestos cement factory	Mixing	N/A	N/A	N/A	N/A	Regulatory check requested by Danish authorities	Personal (no respiratory protection)	Asbestos	N/A	N/A	N/A	No respiratory protection	N/A	N/A	N/A	N/A	N/A	1973	N/A	N/A	N/A	N/A	N/A	N/A	N/A	8.6	N/A	N/A	N/A	N/A	N/A	RELEVANT but sampled time is not available
Aalborg University Hospital	N/A	Asbestos cement manufacturer	36993	9405	108	Manufacturing asbestos products	Asbestos cement factory	Mixing	N/A	N/A	N/A	N/A	Regulatory check requested by Danish authorities	Personal (no respiratory protection)	Asbestos	N/A	N/A	N/A	No respiratory protection	N/A	N/A	N/A	N/A	N/A	1973	N/A	N/A	N/A	N/A	N/A	N/A	N/A	1.9	N/A	N/A	N/A	N/A	N/A	RELEVANT but sampled time is not available
Aalborg University Hospital	N/A	Asbestos cement manufacturer	36993	9405	108	Transport, storage, package asbestos products	Asbestos cement factory	Transport	N/A	N/A	N/A	N/A	Regulatory check requested by Danish authorities	Personal (no respiratory protection)	Asbestos	N/A	N/A	N/A	No respiratory protection	N/A	N/A	N/A	N/A	N/A	1973	N/A	N/A	N/A	N/A	N/A	N/A	N/A	0.9	N/A	N/A	N/A	N/A	N/A	RELEVANT but sampled time is not available
Aalborg University Hospital	N/A	Asbestos cement manufacturer	36993	9405	108	Manufacturing asbestos products	Asbestos cement factory	N/A	N/A	N/A	N/A	N/A	Regulatory check requested by Danish authorities	Personal (no respiratory protection)	Asbestos	N/A	N/A	N/A	No respiratory protection	N/A	N/A	N/A	N/A	N/A	1973	N/A	N/A	N/A	N/A	N/A	N/A	N/A	0.3	N/A	N/A	N/A	N/A	N/A	RELEVANT but sampled time is not available
Aalborg University Hospital	N/A	Asbestos cement manufacturer	36993	9405	108	Manufacturing asbestos products	Asbestos cement factory	Handling	N/A	N/A	N/A	N/A	Regulatory check requested by Danish authorities	Personal (no respiratory protection)	Asbestos	N/A	N/A	N/A	No respiratory protection	N/A	N/A	N/A	N/A	N/A	1973	N/A	N/A	N/A	N/A	N/A	N/A	N/A	0.7	N/A	N/A	N/A	N/A	N/A	RELEVANT but sampled time is not available
Aalborg University Hospital	N/A	Asbestos cement manufacturer	36993	9405	108	Manufacturing asbestos products	Asbestos cement factory	Moulding	N/A	N/A	N/A	N/A	Regulatory check requested by Danish authorities	Personal (no respiratory protection)	Asbestos	N/A	N/A	N/A	No respiratory protection	N/A	N/A	N/A	N/A	N/A	1973	N/A	N/A	N/A	N/A	N/A	N/A	N/A	0.4	N/A	N/A	N/A	N/A	N/A	RELEVANT but sampled time is not available
Aalborg University Hospital	N/A	Asbestos cement manufacturer	36993	9405	108	Manufacturing asbestos products	Asbestos cement factory	Slate work	N/A	N/A	N/A	N/A	Regulatory check requested by Danish authorities	Personal (no respiratory protection)	Asbestos	N/A	N/A	N/A	No respiratory protection	N/A	N/A	N/A	N/A	N/A	1973	N/A	N/A	N/A	N/A	N/A	N/A	N/A	0.4	N/A	N/A	N/A	N/A	N/A	RELEVANT but sampled time is not available
Aalborg University Hospital	N/A	Asbestos cement manufacturer	36993	9405	108	Manufacturing asbestos products	Asbestos cement factory	Sawing	N/A	N/A	N/A	N/A	Regulatory check requested by Danish authorities	Personal (no respiratory protection)	Asbestos	N/A	N/A	N/A	No respiratory protection	N/A	N/A	N/A	N/A	N/A	1973	N/A	N/A	N/A	N/A	N/A	N/A	N/A	6.4	N/A	N/A	N/A	N/A	N/A	RELEVANT but sampled time is not available
Aalborg University Hospital	N/A	Asbestos cement manufacturer	36993	9405	108	Manufacturing asbestos products	Asbestos cement factory	Sawing	N/A	N/A	N/A	N/A	Regulatory check requested by Danish authorities	Personal (no respiratory protection)	Asbestos	N/A	N/A	N/A	No respiratory protection	N/A	N/A	N/A	N/A	N/A	1973	N/A	N/A	N/A	N/A	N/A	N/A	N/A	5.6	N/A	N/A	N/A	N/A	N/A	RELEVANT but sampled time is not available
Aalborg University Hospital	N/A	Asbestos cement manufacturer	36993	9405	1801	Manufacturing asbestos products	Asbestos cement factory	Sawing	N/A	N/A	N/A	N/A	Regulatory check requested by Danish authorities	Personal (no respiratory protection)	Asbestos	N/A	N/A	N/A	No respiratory protection	N/A	N/A	N/A	N/A	N/A	1973	N/A	N/A	N/A	N/A	N/A	N/A	N/A	8.7	N/A	N/A	N/A	N/A	N/A	RELEVANT but sampled time is not available
Aalborg University Hospital	N/A	Asbestos cement manufacturer	36993	9405	1801	Manufacturing asbestos products	Asbestos cement factory	Abrading	N/A	N/A	N/A	N/A	Regulatory check requested by Danish authorities	Personal (no respiratory protection)	Asbestos	N/A	N/A	N/A	No respiratory protection	N/A	N/A	N/A	N/A	N/A	1973	N/A	N/A	N/A	N/A	N/A	N/A	N/A	4.9	N/A	N/A	N/A	N/A	N/A	RELEVANT but sampled time is not available
Aalborg University Hospital	N/A	Asbestos cement manufacturer	36993	9405	108	Manufacturing asbestos products	Asbestos cement factory	Grinding	N/A	N/A	N/A	N/A	Regulatory check requested by Danish authorities	Personal (no respiratory protection)	Asbestos	N/A	N/A	N/A	No respiratory protection	N/A	N/A	N/A	N/A	N/A	1973	N/A	N/A	N/A	N/A	N/A	N/A	N/A	6.4	N/A	N/A	N/A	N/A	N/A	RELEVANT but sampled time is not available
Aalborg University Hospital	N/A	Asbestos cement manufacturer	36993	9405	1801	Manufacturing asbestos products	Asbestos cement factory	Grinding	N/A	N/A	N/A	N/A	Regulatory check requested by Danish authorities	Personal (no respiratory protection)	Asbestos	N/A	N/A	N/A	No respiratory protection	N/A	N/A	N/A	N/A	N/A	1973	N/A	N/A	N/A	N/A	N/A	N/A	N/A	5.2	N/A	N/A	N/A	N/A	N/A	RELEVANT but sampled time is not available
Aalborg University Hospital	N/A	Asbestos cement manufacturer	36993	9405	108	Manufacturing asbestos products	Asbestos cement factory	Glueing	N/A	N/A	N/A	N/A	Regulatory check requested by Danish authorities	Personal (no respiratory protection)	Asbestos	N/A	N/A	N/A	No respiratory protection	N/A	N/A	N/A	N/A	N/A	1973	N/A	N/A	N/A	N/A	N/A	N/A	N/A	6.3	N/A	N/A	N/A	N/A	N/A	RELEVANT but sampled time is not available
Aalborg University Hospital	N/A	Asbestos cement manufacturer	36993	9405	108	Manufacturing asbestos products	Asbestos cement factory	Handling	N/A	N/A	N/A	N/A	Regulatory check requested by Danish authorities	Personal (no respiratory protection)	Asbestos	N/A	N/A	N/A	No respiratory protection	N/A	N/A	N/A	N/A	N/A	1973	N/A	N/A	N/A	N/A	N/A	N/A	N/A	7.1	N/A	N/A	N/A	N/A	N/A	RELEVANT but sampled time is not available
Aalborg University Hospital	N/A	Asbestos cement manufacturer	36993	9405	108	Transport, storage, package asbestos products	Asbestos cement factory	Transport	N/A	N/A	N/A	N/A	Regulatory check requested by Danish authorities	Personal (no respiratory protection)	Asbestos	N/A	N/A	N/A	No respiratory protection	N/A	N/A	N/A	N/A	N/A	1973	N/A	N/A	N/A	N/A	N/A	N/A	N/A	1.5	N/A	N/A	N/A	N/A	N/A	RELEVANT but sampled time is not available
Aalborg University Hospital	N/A	Asbestos cement manufacturer	36993	9405	1111	Manufacturing asbestos products	Asbestos cement factory	Assembly line	N/A	N/A	N/A	N/A	Regulatory check requested by Danish authorities	Personal (no respiratory protection)	Asbestos	N/A	N/A	N/A	No respiratory protection	N/A	N/A	N/A	N/A	N/A	1973	N/A	N/A	N/A	N/A	N/A	N/A	N/A	0.2	N/A	N/A	N/A	N/A	N/A	RELEVANT but sampled time is not available
Aalborg University Hospital	N/A	Asbestos cement manufacturer	36993	9405	1115	Manufacturing asbestos products	Asbestos cement factory	Pouring activity	N/A	N/A	N/A	N/A	Regulatory check requested by Danish authorities	Personal (no respiratory protection)	Asbestos	N/A	N/A	N/A	No respiratory protection	N/A	N/A	N/A	N/A	N/A	1973	N/A	N/A	N/A	N/A	N/A	N/A	N/A	0.8	N/A	N/A	N/A	N/A	N/A	RELEVANT but sampled time is not available
Aalborg University Hospital	N/A	Asbestos cement manufacturer	36993	9405	108	Manufacturing asbestos products	Asbestos cement factory	Sawing	N/A	N/A	N/A	N/A	Regulatory check requested by Danish authorities	Personal (no respiratory protection)	Asbestos	N/A	N/A	N/A	No respiratory protection	N/A	N/A	N/A	N/A	N/A	1973	N/A	N/A	N/A	N/A	N/A	N/A	N/A	1.2	N/A	N/A	N/A	N/A	N/A	RELEVANT but sampled time is not available
Aalborg University Hospital	N/A	Asbestos cement manufacturer	36993	9405	108	Manufacturing asbestos products	Asbestos cement factory	Production of air shafts	N/A	N/A	N/A	N/A	Regulatory check requested by Danish authorities	Personal (no respiratory protection)	Asbestos	N/A	N/A	N/A	No respiratory protection	N/A	N/A	N/A	N/A	N/A	1973	N/A	N/A	N/A	N/A	N/A	N/A	N/A	0.3	N/A	N/A	N/A	N/A	N/A	RELEVANT but sampled time is not available
Aalborg University Hospital	N/A	Asbestos cement manufacturer	36993	9405	108	Manufacturing asbestos products	Asbestos cement factory	Bending	N/A	N/A	N/A	N/A	Regulatory check requested by Danish authorities	Personal (no respiratory protection)	Asbestos	N/A	N/A	N/A	No respiratory protection	N/A	N/A	N/A	N/A	N/A	1973	N/A	N/A	N/A	N/A	N/A	N/A	N/A	0.3	N/A	N/A	N/A	N/A	N/A	RELEVANT but sampled time is not available
Aalborg University Hospital	N/A	Asbestos cement manufacturer	36993	9405	108	Manufacturing asbestos products	Asbestos cement factory	Diverse products	N/A	N/A	N/A	N/A	Regulatory check requested by Danish authorities	Personal (no respiratory protection)	Asbestos	N/A	N/A	N/A	No respiratory protection	N/A	N/A	N/A	N/A	N/A	1973	N/A	N/A	N/A	N/A	N/A	N/A	N/A	0.4	N/A	N/A	N/A	N/A	N/A	RELEVANT but sampled time is not available
Aalborg University Hospital	N/A	Asbestos cement manufacturer	36993	9405	108	Manufacturing asbestos products	Asbestos cement factory	Mixing cement of asbestos and water	N/A	N/A	N/A	N/A	Regulatory check requested by Danish authorities	Personal (no respiratory protection)	Asbestos	N/A	N/A	N/A	No respiratory protection	N/A	N/A	N/A	N/A	N/A	1973	N/A	N/A	N/A	N/A	N/A	N/A	N/A	3.5	N/A	N/A	N/A	N/A	N/A	RELEVANT but sampled time is not available
Aalborg University Hospital	N/A	Asbestos cement manufacturer	36993	9405	108	Manufacturing asbestos products	Asbestos cement factory	Machining	N/A	N/A	N/A	N/A	Regulatory check requested by Danish authorities	Personal (no respiratory protection)	Asbestos	N/A	N/A	N/A	No respiratory protection	N/A	N/A	N/A	N/A	N/A	1973	N/A	N/A	N/A	N/A	N/A	N/A	N/A	24.1	N/A	N/A	N/A	N/A	N/A	RELEVANT but sampled time is not available
Aalborg University Hospital	N/A	Asbestos cement manufacturer	36993	9405	108	Manufacturing asbestos products	Asbestos cement factory	Assembly line	N/A	N/A	N/A	N/A	Regulatory check requested by Danish authorities	Personal (no respiratory protection)	Asbestos	N/A	N/A	N/A	No respiratory protection	N/A	N/A	N/A	N/A	N/A	1973	N/A	N/A	N/A	N/A	N/A	N/A	N/A	0.9	N/A	N/A	N/A	N/A	N/A	RELEVANT but sampled time is not available
Aalborg University Hospital	N/A	Asbestos cement manufacturer	36993	9405	108	Manufacturing asbestos products	Asbestos cement factory	Moulding	N/A	N/A	N/A	N/A	Regulatory check requested by Danish authorities	Personal (no respiratory protection)	Asbestos	N/A	N/A	N/A	No respiratory protection	N/A	N/A	N/A	N/A	N/A	1973	N/A	N/A	N/A	N/A	N/A	N/A	N/A	0.2	N/A	N/A	N/A	N/A	N/A	RELEVANT but sampled time is not available
Aalborg University Hospital	N/A	Asbestos cement manufacturer	36993	9405	108	Manufacturing asbestos products	Asbestos cement factory	Machining	N/A	N/A	N/A	N/A	Regulatory check requested by Danish authorities	Personal (no respiratory protection)	Asbestos	N/A	N/A	N/A	No respiratory protection	N/A	N/A	N/A	N/A	N/A	1973	N/A	N/A	N/A	N/A	N/A	N/A	N/A	1.3	N/A	N/A	N/A	N/A	White 8,8 mm A-cladding	RELEVANT but sampled time is not available
Aalborg University Hospital	N/A	Asbestos cement manufacturer	36993	9405	1841	Manufacturing asbestos products	Asbestos cement factory	Assembly line	N/A	N/A	N/A	N/A	Regulatory check requested by Danish authorities	Personal (no respiratory protection)	Asbestos	N/A	N/A	N/A	No respiratory protection	N/A	N/A	N/A	N/A	N/A	1973	N/A	N/A	N/A	N/A	N/A	N/A	N/A	1	N/A	N/A	N/A	N/A	N/A	RELEVANT but sampled time is not available
Aalborg University Hospital	N/A	Asbestos cement manufacturer	36993	9405	1841	Manufacturing asbestos products	Asbestos cement factory	Moulding	N/A	N/A	N/A	N/A	Regulatory check requested by Danish authorities	Personal (no respiratory protection)	Asbestos	N/A	N/A	N/A	No respiratory protection	N/A	N/A	N/A	N/A	N/A	1973	N/A	N/A	N/A	N/A	N/A	N/A	N/A	0.3	N/A	N/A	N/A	N/A	N/A	RELEVANT but sampled time is not available
Aalborg University Hospital	N/A	Asbestos cement manufacturer	36993	9405	1801	Manufacturing asbestos products	Asbestos cement factory	Machining	N/A	N/A	N/A	N/A	Regulatory check requested by Danish authorities	Personal (no respiratory protection)	Asbestos	N/A	N/A	N/A	No respiratory protection	N/A	N/A	N/A	N/A	N/A	1973	N/A	N/A	N/A	N/A	N/A	N/A	N/A	0.9	N/A	N/A	N/A	N/A	N/A	RELEVANT but sampled time is not available
Aalborg University Hospital	N/A	Asbestos cement manufacturer	36993	9405	1801	Manufacturing asbestos products	Asbestos cement factory	Assembly line	N/A	N/A	N/A	N/A	Regulatory check requested by Danish authorities	Personal (no respiratory protection)	Asbestos	N/A	N/A	N/A	No respiratory protection	N/A	N/A	N/A	N/A	N/A	1973	N/A	N/A	N/A	N/A	N/A	N/A	N/A	1.1	N/A	N/A	N/A	N/A	N/A	RELEVANT but sampled time is not available
Aalborg University Hospital	N/A	Asbestos cement manufacturer	36993	9405	1801	Manufacturing asbestos products	Asbestos cement factory	Moulding	N/A	N/A	N/A	N/A	Regulatory check requested by Danish authorities	Personal (no respiratory protection)	Asbestos	N/A	N/A	N/A	No respiratory protection	N/A	N/A	N/A	N/A	N/A	1973	N/A	N/A	N/A	N/A	N/A	N/A	N/A	0.4	N/A	N/A	N/A	N/A	N/A	RELEVANT but sampled time is not available
Aalborg University Hospital	N/A	Asbestos cement manufacturer	36993	9405	1801	Manufacturing asbestos products	Asbestos cement factory	Machining	N/A	N/A	N/A	N/A	Regulatory check requested by Danish authorities	Personal (no respiratory protection)	Asbestos	N/A	N/A	N/A	No respiratory protection	N/A	N/A	N/A	N/A	N/A	1973	N/A	N/A	N/A	N/A	N/A	N/A	N/A	8.8	N/A	N/A	N/A	N/A	N/A	RELEVANT but sampled time is not available
Aalborg University Hospital	N/A	Asbestos cement manufacturer	36993	9405	108	Manufacturing asbestos products	Asbestos cement factory	Assembly line	N/A	N/A	N/A	N/A	Regulatory check requested by Danish authorities	Personal (no respiratory protection)	Asbestos	N/A	N/A	N/A	No respiratory protection	N/A	N/A	N/A	N/A	N/A	1973	N/A	N/A	N/A	N/A	N/A	N/A	N/A	16.3	N/A	N/A	N/A	N/A	N/A	RELEVANT but sampled time is not available
Aalborg University Hospital	N/A	Asbestos cement manufacturer	36993	9405	108	Manufacturing asbestos products	Asbestos cement factory	Machining	N/A	N/A	N/A	N/A	Regulatory check requested by Danish authorities	Personal (no respiratory protection)	Asbestos	N/A	N/A	N/A	No respiratory protection	N/A	N/A	N/A	N/A	N/A	1973	N/A	N/A	N/A	N/A	N/A	N/A	N/A	5	N/A	N/A	N/A	N/A	White 8,8 mm A-cladding	RELEVANT but sampled time is not available
Aalborg University Hospital	N/A	Asbestos cement manufacturer	36993	9405	108	Manufacturing asbestos products	Asbestos cement factory	Assembly line	N/A	N/A	N/A	N/A	Regulatory check requested by Danish authorities	Personal (no respiratory protection)	Asbestos	N/A	N/A	N/A	No respiratory protection	N/A	N/A	N/A	N/A	N/A	1973	N/A	N/A	N/A	N/A	N/A	N/A	N/A	4.8	N/A	N/A	N/A	N/A	N/A	RELEVANT but sampled time is not available
Aalborg University Hospital	N/A	Asbestos cement manufacturer	36993	9405	1115	Manufacturing asbestos products	Asbestos cement factory	Moulding	N/A	N/A	N/A	N/A	Regulatory check requested by Danish authorities	Personal (no respiratory protection)	Asbestos	N/A	N/A	N/A	No respiratory protection	N/A	N/A	N/A	N/A	N/A	1973	N/A	N/A	N/A	N/A	N/A	N/A	N/A	1.3	N/A	N/A	N/A	N/A	N/A	RELEVANT but sampled time is not available
Aalborg University Hospital	N/A	Asbestos cement manufacturer	36993	9405	108	Manufacturing asbestos products	Asbestos cement factory	Machining	N/A	N/A	N/A	N/A	Regulatory check requested by Danish authorities	Personal (no respiratory protection)	Asbestos	N/A	N/A	N/A	No respiratory protection	N/A	N/A	N/A	N/A	N/A	1973	N/A	N/A	N/A	N/A	N/A	N/A	N/A	2	N/A	N/A	N/A	N/A	N/A	RELEVANT but sampled time is not available
Aalborg University Hospital	N/A	Asbestos cement manufacturer	36993	9405	1801	Manufacturing asbestos products	Asbestos cement factory	Assembly line	N/A	N/A	N/A	N/A	Regulatory check requested by Danish authorities	Personal (no respiratory protection)	Asbestos	N/A	N/A	N/A	No respiratory protection	N/A	N/A	N/A	N/A	N/A	1973	N/A	N/A	N/A	N/A	N/A	N/A	N/A	1.2	N/A	N/A	N/A	N/A	N/A	RELEVANT but sampled time is not available
Aalborg University Hospital	N/A	Asbestos cement manufacturer	36993	9405	108	Manufacturing asbestos products	Asbestos cement factory	Moulding	N/A	N/A	N/A	N/A	Regulatory check requested by Danish authorities	Personal (no respiratory protection)	Asbestos	N/A	N/A	N/A	No respiratory protection	N/A	N/A	N/A	N/A	N/A	1973	N/A	N/A	N/A	N/A	N/A	N/A	N/A	1.5	N/A	N/A	N/A	N/A	N/A	RELEVANT but sampled time is not available
Aalborg University Hospital	N/A	Asbestos cement manufacturer	36993	9405	108	Manufacturing asbestos products	Asbestos cement factory	Machining	N/A	N/A	N/A	N/A	Regulatory check requested by Danish authorities	Personal (no respiratory protection)	Asbestos	N/A	N/A	N/A	No respiratory protection	N/A	N/A	N/A	N/A	N/A	1973	N/A	N/A	N/A	N/A	N/A	N/A	N/A	3.3	N/A	N/A	N/A	N/A	N/A	RELEVANT but sampled time is not available
Aalborg University Hospital	N/A	Asbestos cement manufacturer	36993	9405	1813	Manufacturing asbestos products	Asbestos cement factory	Assembly line	N/A	N/A	N/A	N/A	Regulatory check requested by Danish authorities	Personal (no respiratory protection)	Asbestos	N/A	N/A	N/A	No respiratory protection	N/A	N/A	N/A	N/A	N/A	1973	N/A	N/A	N/A	N/A	N/A	N/A	N/A	3.5	N/A	N/A	N/A	N/A	N/A	RELEVANT but sampled time is not available
Aalborg University Hospital	N/A	Asbestos cement manufacturer	36993	9405	108	Manufacturing asbestos products	Asbestos cement factory	Moulding	N/A	N/A	N/A	N/A	Regulatory check requested by Danish authorities	Personal (no respiratory protection)	Asbestos	N/A	N/A	N/A	No respiratory protection	N/A	N/A	N/A	N/A	N/A	1973	N/A	N/A	N/A	N/A	N/A	N/A	N/A	1.2	N/A	N/A	N/A	N/A	N/A	RELEVANT but sampled time is not available
Aalborg University Hospital	N/A	Asbestos cement manufacturer	36993	9405	108	Manufacturing asbestos products	Asbestos cement factory	Autoclave	N/A	N/A	N/A	N/A	Regulatory check requested by Danish authorities	Personal (no respiratory protection)	Asbestos	N/A	N/A	N/A	No respiratory protection	N/A	N/A	N/A	N/A	N/A	1973	N/A	N/A	N/A	N/A	N/A	N/A	N/A	1	N/A	N/A	N/A	N/A	N/A	RELEVANT but sampled time is not available
Aalborg University Hospital	N/A	Asbestos cement manufacturer	36993	9405	108	Manufacturing asbestos products	Asbestos cement factory	Mixing cement of asbestos and water	N/A	N/A	N/A	N/A	Regulatory check requested by Danish authorities	Personal (no respiratory protection)	Asbestos	N/A	N/A	N/A	No respiratory protection	N/A	N/A	N/A	N/A	N/A	1973	N/A	N/A	N/A	N/A	N/A	N/A	N/A	0.8	N/A	N/A	N/A	N/A	N/A	RELEVANT but sampled time is not available
Aalborg University Hospital	N/A	Asbestos cement manufacturer	36993	9405	108	Manufacturing asbestos products	Asbestos cement factory	Pouring activity	N/A	N/A	N/A	N/A	Regulatory check requested by Danish authorities	Personal (no respiratory protection)	Asbestos	N/A	N/A	N/A	No respiratory protection	N/A	N/A	N/A	N/A	N/A	1973	N/A	N/A	N/A	N/A	N/A	N/A	N/A	3	N/A	N/A	N/A	N/A	N/A	RELEVANT but sampled time is not available
Aalborg University Hospital	N/A	Asbestos cement manufacturer	36993	9405	108	Manufacturing asbestos products	Asbestos cement factory	Pouring activity	N/A	N/A	N/A	N/A	Regulatory check requested by Danish authorities	Personal (no respiratory protection)	Asbestos	N/A	N/A	N/A	No respiratory protection	N/A	N/A	N/A	N/A	N/A	1973	N/A	N/A	N/A	N/A	N/A	N/A	N/A	6.3	N/A	N/A	N/A	N/A	N/A	RELEVANT but sampled time is not available
Aalborg University Hospital	N/A	Asbestos cement manufacturer	36993	9405	108	Manufacturing asbestos products	Asbestos cement factory	N/A	N/A	N/A	N/A	N/A	Regulatory check requested by Danish authorities	Personal (no respiratory protection)	Asbestos	N/A	N/A	N/A	No respiratory protection	N/A	N/A	N/A	N/A	N/A	1973	N/A	N/A	N/A	N/A	N/A	N/A	N/A	5.6	N/A	N/A	N/A	N/A	N/A	RELEVANT but sampled time is not available
Aalborg University Hospital	N/A	Asbestos cement manufacturer	36993	9405	108	Cleaning activities	Asbestos cement factory	Cleaning	N/A	N/A	N/A	N/A	Regulatory check requested by Danish authorities	Personal (no respiratory protection)	Asbestos	N/A	N/A	N/A	No respiratory protection	N/A	N/A	N/A	N/A	N/A	1973	N/A	N/A	N/A	N/A	N/A	N/A	N/A	18.9	N/A	N/A	N/A	N/A	N/A	RELEVANT but sampled time is not available
Aalborg University Hospital	N/A	Asbestos cement manufacturer	36993	9405	108	Manufacturing asbestos products	Asbestos cement factory	Sawing	N/A	N/A	N/A	N/A	Regulatory check requested by Danish authorities	Personal (no respiratory protection)	Asbestos	N/A	N/A	N/A	No respiratory protection	N/A	N/A	N/A	N/A	N/A	1973	N/A	N/A	N/A	N/A	N/A	N/A	N/A	0.9	N/A	N/A	N/A	N/A	N/A	RELEVANT but sampled time is not available
Aalborg University Hospital	N/A	Asbestos cement manufacturer	36993	9405	108	Manufacturing asbestos products	Asbestos cement factory	Sawing	N/A	N/A	N/A	N/A	Regulatory check requested by Danish authorities	Personal (no respiratory protection)	Asbestos	N/A	N/A	N/A	No respiratory protection	N/A	N/A	N/A	N/A	N/A	1973	N/A	N/A	N/A	N/A	N/A	N/A	N/A	3.5	N/A	N/A	N/A	N/A	N/A	RELEVANT but sampled time is not available
Aalborg University Hospital	N/A	Asbestos cement manufacturer	36993	9405	108	Manufacturing asbestos products	Asbestos cement factory	Machining	N/A	N/A	N/A	N/A	Regulatory check requested by Danish authorities	Personal (no respiratory protection)	Asbestos	N/A	Mechanical ventilation	Mechanical ventilation	No respiratory protection	N/A	N/A	N/A	N/A	N/A	1981-05-22	12:22:00	N/A	N/A	N/A	N/A	N/A	N/A	0.1	N/A	N/A	N/A	N/A	N/A	RELEVANT but sampled time is not available
Aalborg University Hospital	N/A	Asbestos cement manufacturer	36993	9405	108	Manufacturing asbestos products	Asbestos cement factory	Sawing	N/A	N/A	N/A	N/A	Regulatory check requested by Danish authorities	Personal (no respiratory protection)	Asbestos	N/A	N/A	N/A	No respiratory protection	N/A	N/A	N/A	N/A	N/A	1973	N/A	N/A	N/A	N/A	N/A	N/A	N/A	12.8	N/A	N/A	N/A	N/A	N/A	RELEVANT but sampled time is not available
Aalborg University Hospital	N/A	Asbestos cement manufacturer	36993	9405	108	Manufacturing asbestos products	Asbestos cement factory	Sawing	N/A	N/A	N/A	N/A	Regulatory check requested by Danish authorities	Personal (no respiratory protection)	Asbestos	N/A	N/A	N/A	No respiratory protection	N/A	N/A	N/A	N/A	N/A	1973	N/A	N/A	N/A	N/A	N/A	N/A	N/A	4.1	N/A	N/A	N/A	N/A	N/A	RELEVANT but sampled time is not available
Aalborg University Hospital	N/A	Asbestos cement manufacturer	36993	9405	108	Manufacturing asbestos products	Asbestos cement factory	Grinding	N/A	N/A	N/A	N/A	Regulatory check requested by Danish authorities	Personal (no respiratory protection)	Asbestos	N/A	N/A	N/A	No respiratory protection	N/A	N/A	N/A	N/A	N/A	1973	N/A	N/A	N/A	N/A	N/A	N/A	N/A	1.8	N/A	N/A	N/A	N/A	10 mm. grey A-cladding	RELEVANT but sampled time is not available
Aalborg University Hospital	N/A	Asbestos cement manufacturer	36993	9405	108	Manufacturing asbestos products	Asbestos cement factory	Grinding	N/A	N/A	N/A	N/A	Regulatory check requested by Danish authorities	Personal (no respiratory protection)	Asbestos	N/A	N/A	N/A	No respiratory protection	N/A	N/A	N/A	N/A	N/A	1973	N/A	N/A	N/A	N/A	N/A	N/A	N/A	1.8	N/A	N/A	N/A	N/A	N/A	RELEVANT but sampled time is not available
Aalborg University Hospital	N/A	Asbestos cement manufacturer	36993	9405	108	Transport, storage, package asbestos products	Asbestos cement factory	Transport	N/A	N/A	N/A	N/A	Regulatory check requested by Danish authorities	Personal (no respiratory protection)	Asbestos	N/A	N/A	N/A	No respiratory protection	N/A	N/A	N/A	N/A	N/A	1973	N/A	N/A	N/A	N/A	N/A	N/A	N/A	1.1	N/A	N/A	N/A	N/A	N/A	RELEVANT but sampled time is not available
Aalborg University Hospital	N/A	Asbestos cement manufacturer	36993	9405	108	Manufacturing asbestos products	Asbestos cement factory	N/A	N/A	N/A	N/A	N/A	Regulatory check requested by Danish authorities	Personal (no respiratory protection)	Asbestos	N/A	N/A	N/A	No respiratory protection	N/A	N/A	N/A	N/A	N/A	1973	N/A	N/A	N/A	N/A	N/A	N/A	N/A	1.2	N/A	N/A	N/A	N/A	N/A	RELEVANT but sampled time is not available
Aalborg University Hospital	N/A	Asbestos cement manufacturer	36993	9405	108	Transport, storage, package asbestos products	Asbestos cement factory	Transport	N/A	N/A	N/A	N/A	Regulatory check requested by Danish authorities	Personal (no respiratory protection)	Asbestos	N/A	N/A	N/A	No respiratory protection	N/A	N/A	N/A	N/A	N/A	1973	N/A	N/A	N/A	N/A	N/A	N/A	N/A	0.3	N/A	N/A	N/A	N/A	N/A	RELEVANT but sampled time is not available
Aalborg University Hospital	N/A	Asbestos cement manufacturer	36993	9405	108	Manufacturing asbestos products	Asbestos cement factory	N/A	N/A	N/A	N/A	N/A	Regulatory check requested by Danish authorities	Personal (no respiratory protection)	Asbestos	N/A	N/A	N/A	No respiratory protection	N/A	N/A	N/A	N/A	N/A	1973	N/A	N/A	N/A	N/A	N/A	N/A	N/A	0.2	N/A	N/A	N/A	N/A	N/A	RELEVANT but sampled time is not available
Aalborg University Hospital	N/A	Asbestos cement manufacturer	36993	9405	108	Manufacturing asbestos products	Asbestos cement factory	Mixing	N/A	N/A	N/A	N/A	Regulatory check requested by Danish authorities	Personal (no respiratory protection)	Asbestos	N/A	N/A	N/A	No respiratory protection	N/A	N/A	N/A	N/A	N/A	1973	N/A	N/A	N/A	N/A	N/A	N/A	N/A	6.3	N/A	N/A	N/A	N/A	N/A	RELEVANT but sampled time is not available
Aalborg University Hospital	N/A	Asbestos cement manufacturer	36993	9405	108	Manufacturing asbestos products	Asbestos cement factory	Mixing	N/A	N/A	N/A	N/A	Regulatory check requested by Danish authorities	Personal (no respiratory protection)	Asbestos	N/A	N/A	N/A	No respiratory protection	N/A	N/A	N/A	N/A	N/A	1973	N/A	N/A	N/A	N/A	N/A	N/A	N/A	5	N/A	N/A	N/A	N/A	N/A	RELEVANT but sampled time is not available
Aalborg University Hospital	N/A	Asbestos cement manufacturer	36993	9405	108	Transport, storage, package asbestos products	Asbestos cement factory	Transport	N/A	N/A	N/A	N/A	Regulatory check requested by Danish authorities	Personal (no respiratory protection)	Asbestos	N/A	N/A	N/A	No respiratory protection	N/A	N/A	N/A	N/A	N/A	1973	N/A	N/A	N/A	N/A	N/A	N/A	N/A	1.1	N/A	N/A	N/A	N/A	N/A	RELEVANT but sampled time is not available
Aalborg University Hospital	N/A	Asbestos cement manufacturer	36993	9405	108	Manufacturing asbestos products	Asbestos cement factory	N/A	N/A	N/A	N/A	N/A	Regulatory check requested by Danish authorities	Personal (no respiratory protection)	Asbestos	N/A	N/A	N/A	No respiratory protection	N/A	N/A	N/A	N/A	N/A	1973	N/A	N/A	N/A	N/A	N/A	N/A	N/A	1.5	N/A	N/A	N/A	N/A	N/A	RELEVANT but sampled time is not available
Aalborg University Hospital	N/A	Asbestos cement manufacturer	36993	9405	108	Manufacturing asbestos products	Asbestos cement factory	Handling	N/A	N/A	N/A	N/A	Regulatory check requested by Danish authorities	Personal (no respiratory protection)	Asbestos	N/A	N/A	N/A	No respiratory protection	N/A	N/A	N/A	N/A	N/A	1973	N/A	N/A	N/A	N/A	N/A	N/A	N/A	0.7	N/A	N/A	N/A	N/A	N/A	RELEVANT but sampled time is not available
Aalborg University Hospital	N/A	Asbestos cement manufacturer	36993	9405	108	Manufacturing asbestos products	Asbestos cement factory	Moulding	N/A	N/A	N/A	N/A	Regulatory check requested by Danish authorities	Personal (no respiratory protection)	Asbestos	N/A	N/A	N/A	No respiratory protection	N/A	N/A	N/A	N/A	N/A	1973	N/A	N/A	N/A	N/A	N/A	N/A	N/A	0.4	N/A	N/A	N/A	N/A	N/A	RELEVANT but sampled time is not available
Aalborg University Hospital	N/A	Asbestos cement manufacturer	36993	9405	108	Manufacturing asbestos products	Asbestos cement factory	Slate work	N/A	N/A	N/A	N/A	Regulatory check requested by Danish authorities	Personal (no respiratory protection)	Asbestos	N/A	N/A	N/A	No respiratory protection	N/A	N/A	N/A	N/A	N/A	1973	N/A	N/A	N/A	N/A	N/A	N/A	N/A	0.3	N/A	N/A	N/A	N/A	N/A	RELEVANT but sampled time is not available
Aalborg University Hospital	N/A	Asbestos cement manufacturer	36993	9405	108	Manufacturing asbestos products	Asbestos cement factory	Sawing	N/A	N/A	N/A	N/A	Regulatory check requested by Danish authorities	Personal (no respiratory protection)	Asbestos	N/A	N/A	N/A	No respiratory protection	N/A	N/A	N/A	N/A	N/A	1973	N/A	N/A	N/A	N/A	N/A	N/A	N/A	2.9	N/A	N/A	N/A	N/A	N/A	RELEVANT but sampled time is not available
Aalborg University Hospital	N/A	Asbestos cement manufacturer	36993	9405	108	Manufacturing asbestos products	Asbestos cement factory	Sawing	N/A	N/A	N/A	N/A	Regulatory check requested by Danish authorities	Personal (no respiratory protection)	Asbestos	N/A	N/A	N/A	No respiratory protection	N/A	N/A	N/A	N/A	N/A	1973	N/A	N/A	N/A	N/A	N/A	N/A	N/A	4.6	N/A	N/A	N/A	N/A	N/A	RELEVANT but sampled time is not available
Aalborg University Hospital	N/A	Asbestos cement manufacturer	36993	9405	108	Manufacturing asbestos products	Asbestos cement factory	Sawing	N/A	N/A	N/A	N/A	Regulatory check requested by Danish authorities	Personal (no respiratory protection)	Asbestos	N/A	N/A	N/A	No respiratory protection	N/A	N/A	N/A	N/A	N/A	1973	N/A	N/A	N/A	N/A	N/A	N/A	N/A	9.8	N/A	N/A	N/A	N/A	N/A	RELEVANT but sampled time is not available
Aalborg University Hospital	N/A	Asbestos cement manufacturer	36993	9405	1801	Manufacturing asbestos products	Asbestos cement factory	Grinding	N/A	N/A	N/A	N/A	Regulatory check requested by Danish authorities	Personal (no respiratory protection)	Asbestos	N/A	N/A	N/A	No respiratory protection	N/A	N/A	N/A	N/A	N/A	1973	N/A	N/A	N/A	N/A	N/A	N/A	N/A	5.4	N/A	N/A	N/A	N/A	N/A	RELEVANT but sampled time is not available
Aalborg University Hospital	N/A	Asbestos cement manufacturer	36993	9405	1801	Manufacturing asbestos products	Asbestos cement factory	Grinding	N/A	N/A	N/A	N/A	Regulatory check requested by Danish authorities	Personal (no respiratory protection)	Asbestos	N/A	N/A	N/A	No respiratory protection	N/A	N/A	N/A	N/A	N/A	1973	N/A	N/A	N/A	N/A	N/A	N/A	N/A	1.9	N/A	N/A	N/A	N/A	N/A	RELEVANT but sampled time is not available
Aalborg University Hospital	N/A	Asbestos cement manufacturer	36993	9405	1801	Manufacturing asbestos products	Asbestos cement factory	Glueing	N/A	N/A	N/A	N/A	Regulatory check requested by Danish authorities	Personal (no respiratory protection)	Asbestos	N/A	N/A	N/A	No respiratory protection	N/A	N/A	N/A	N/A	N/A	1973	N/A	N/A	N/A	N/A	N/A	N/A	N/A	1.3	N/A	N/A	N/A	N/A	N/A	RELEVANT but sampled time is not available
Aalborg University Hospital	N/A	Asbestos cement manufacturer	36993	9405	1801	Manufacturing asbestos products	Asbestos cement factory	Handling	N/A	N/A	N/A	N/A	Regulatory check requested by Danish authorities	Personal (no respiratory protection)	Asbestos	N/A	N/A	N/A	No respiratory protection	N/A	N/A	N/A	N/A	N/A	1973	N/A	N/A	N/A	N/A	N/A	N/A	N/A	2.1	N/A	N/A	N/A	N/A	N/A	RELEVANT but sampled time is not available
Aalborg University Hospital	N/A	Asbestos cement manufacturer	36993	9405	108	Transport, storage, package asbestos products	Asbestos cement factory	Transport	N/A	N/A	N/A	N/A	Regulatory check requested by Danish authorities	Personal (no respiratory protection)	Asbestos	N/A	N/A	N/A	No respiratory protection	N/A	N/A	N/A	N/A	N/A	1973	N/A	N/A	N/A	N/A	N/A	N/A	N/A	0.8	N/A	N/A	N/A	N/A	N/A	RELEVANT but sampled time is not available
Aalborg University Hospital	N/A	Asbestos cement manufacturer	36993	9405	108	Manufacturing asbestos products	Asbestos cement factory	Assembly line	N/A	N/A	N/A	N/A	Regulatory check requested by Danish authorities	Personal (no respiratory protection)	Asbestos	N/A	N/A	N/A	No respiratory protection	N/A	N/A	N/A	N/A	N/A	1973	N/A	N/A	N/A	N/A	N/A	N/A	N/A	0.4	N/A	N/A	N/A	N/A	N/A	RELEVANT but sampled time is not available
Aalborg University Hospital	N/A	Asbestos cement manufacturer	36993	9405	108	Manufacturing asbestos products	Asbestos cement factory	Pouring activity	N/A	N/A	N/A	N/A	Regulatory check requested by Danish authorities	Personal (no respiratory protection)	Asbestos	N/A	N/A	N/A	No respiratory protection	N/A	N/A	N/A	N/A	N/A	1973	N/A	N/A	N/A	N/A	N/A	N/A	N/A	0.8	N/A	N/A	N/A	N/A	N/A	RELEVANT but sampled time is not available
Aalborg University Hospital	N/A	Asbestos cement manufacturer	36993	9405	108	Manufacturing asbestos products	Asbestos cement factory	Sawing	N/A	N/A	N/A	N/A	Regulatory check requested by Danish authorities	Personal (no respiratory protection)	Asbestos	N/A	N/A	N/A	No respiratory protection	N/A	N/A	N/A	N/A	N/A	1973	N/A	N/A	N/A	N/A	N/A	N/A	N/A	0.7	N/A	N/A	N/A	N/A	N/A	RELEVANT but sampled time is not available
Aalborg University Hospital	N/A	Asbestos cement manufacturer	36993	9405	108	Manufacturing asbestos products	Asbestos cement factory	Production of air shafts	N/A	N/A	N/A	N/A	Regulatory check requested by Danish authorities	Personal (no respiratory protection)	Asbestos	N/A	N/A	N/A	No respiratory protection	N/A	N/A	N/A	N/A	N/A	1973	N/A	N/A	N/A	N/A	N/A	N/A	N/A	0.4	N/A	N/A	N/A	N/A	N/A	RELEVANT but sampled time is not available
Aalborg University Hospital	N/A	Asbestos cement manufacturer	36993	9405	108	Manufacturing asbestos products	Asbestos cement factory	Bending	N/A	N/A	N/A	N/A	Regulatory check requested by Danish authorities	Personal (no respiratory protection)	Asbestos	N/A	N/A	N/A	No respiratory protection	N/A	N/A	N/A	N/A	N/A	1973	N/A	N/A	N/A	N/A	N/A	N/A	N/A	0.9	N/A	N/A	N/A	N/A	N/A	RELEVANT but sampled time is not available
Aalborg University Hospital	N/A	Asbestos cement manufacturer	36993	9405	108	Manufacturing asbestos products	Asbestos cement factory	Diverse products	N/A	N/A	N/A	N/A	Regulatory check requested by Danish authorities	Personal (no respiratory protection)	Asbestos	N/A	N/A	N/A	No respiratory protection	N/A	N/A	N/A	N/A	N/A	1973	N/A	N/A	N/A	N/A	N/A	N/A	N/A	1.8	N/A	N/A	N/A	N/A	N/A	RELEVANT but sampled time is not available
Aalborg University Hospital	N/A	Asbestos cement manufacturer	36993	9405	1115	Manufacturing asbestos products	Asbestos cement factory	Mixing cement of asbestos and water	N/A	N/A	N/A	N/A	Regulatory check requested by Danish authorities	Personal (no respiratory protection)	Asbestos	N/A	N/A	N/A	No respiratory protection	N/A	N/A	N/A	N/A	N/A	1973	N/A	N/A	N/A	N/A	N/A	N/A	N/A	0.5	N/A	N/A	N/A	N/A	N/A	RELEVANT but sampled time is not available
Aalborg University Hospital	N/A	Asbestos cement manufacturer	36993	9405	108	Manufacturing asbestos products	Asbestos cement factory	Machining	N/A	N/A	N/A	N/A	Regulatory check requested by Danish authorities	Personal (no respiratory protection)	Asbestos	N/A	N/A	N/A	No respiratory protection	N/A	N/A	N/A	N/A	N/A	1973	N/A	N/A	N/A	N/A	N/A	N/A	N/A	1	N/A	N/A	N/A	N/A	N/A	RELEVANT but sampled time is not available
Aalborg University Hospital	N/A	Asbestos cement manufacturer	36993	9405	108	Manufacturing asbestos products	Asbestos cement factory	Assembly line	N/A	N/A	N/A	N/A	Regulatory check requested by Danish authorities	Personal (no respiratory protection)	Asbestos	N/A	N/A	N/A	No respiratory protection	N/A	N/A	N/A	N/A	N/A	1973	N/A	N/A	N/A	N/A	N/A	N/A	N/A	0.7	N/A	N/A	N/A	N/A	N/A	RELEVANT but sampled time is not available
Aalborg University Hospital	N/A	Asbestos cement manufacturer	36993	9405	108	Manufacturing asbestos products	Asbestos cement factory	Moulding	N/A	N/A	N/A	N/A	Regulatory check requested by Danish authorities	Personal (no respiratory protection)	Asbestos	N/A	N/A	N/A	No respiratory protection	N/A	N/A	N/A	N/A	N/A	1973	N/A	N/A	N/A	N/A	N/A	N/A	N/A	0.2	N/A	N/A	N/A	N/A	N/A	RELEVANT but sampled time is not available
Aalborg University Hospital	N/A	Asbestos cement manufacturer	36993	9405	1801	Manufacturing asbestos products	Asbestos cement factory	Machining	N/A	N/A	N/A	N/A	Regulatory check requested by Danish authorities	Personal (no respiratory protection)	Asbestos	N/A	N/A	N/A	No respiratory protection	N/A	N/A	N/A	N/A	N/A	1973	N/A	N/A	N/A	N/A	N/A	N/A	N/A	1	N/A	N/A	N/A	N/A	N/A	RELEVANT but sampled time is not available
Aalborg University Hospital	N/A	Asbestos cement manufacturer	36993	9405	108	Manufacturing asbestos products	Asbestos cement factory	Assembly line	N/A	N/A	N/A	N/A	Regulatory check requested by Danish authorities	Personal (no respiratory protection)	Asbestos	N/A	N/A	N/A	No respiratory protection	N/A	N/A	N/A	N/A	N/A	1973	N/A	N/A	N/A	N/A	N/A	N/A	N/A	0.8	N/A	N/A	N/A	N/A	N/A	RELEVANT but sampled time is not available
Aalborg University Hospital	N/A	Asbestos cement manufacturer	36993	9405	108	Manufacturing asbestos products	Asbestos cement factory	Machining	N/A	N/A	N/A	N/A	Regulatory check requested by Danish authorities	Personal (no respiratory protection)	Asbestos	N/A	N/A	N/A	No respiratory protection	N/A	N/A	N/A	N/A	N/A	1973	N/A	N/A	N/A	N/A	N/A	N/A	N/A	0.7	N/A	N/A	N/A	N/A	N/A	RELEVANT but sampled time is not available
Aalborg University Hospital	N/A	Asbestos cement manufacturer	36993	9405	108	Manufacturing asbestos products	Asbestos cement factory	Assembly line	N/A	N/A	N/A	N/A	Regulatory check requested by Danish authorities	Personal (no respiratory protection)	Asbestos	N/A	N/A	N/A	No respiratory protection	N/A	N/A	N/A	N/A	N/A	1973	N/A	N/A	N/A	N/A	N/A	N/A	N/A	1.1	N/A	N/A	N/A	N/A	N/A	RELEVANT but sampled time is not available
Aalborg University Hospital	N/A	Asbestos cement manufacturer	36993	9405	108	Manufacturing asbestos products	Asbestos cement factory	Machining	N/A	N/A	N/A	N/A	Regulatory check requested by Danish authorities	Personal (no respiratory protection)	Asbestos	N/A	N/A	N/A	No respiratory protection	N/A	N/A	N/A	N/A	N/A	1973	N/A	N/A	N/A	N/A	N/A	N/A	N/A	1.7	N/A	N/A	N/A	N/A	8 mm. Grey cladding	RELEVANT but sampled time is not available
Aalborg University Hospital	N/A	Asbestos cement manufacturer	36993	9405	108	Manufacturing asbestos products	Asbestos cement factory	Assembly line	N/A	N/A	N/A	N/A	Regulatory check requested by Danish authorities	Personal (no respiratory protection)	Asbestos	N/A	N/A	N/A	No respiratory protection	N/A	N/A	N/A	N/A	N/A	1973	N/A	N/A	N/A	N/A	N/A	N/A	N/A	1.8	N/A	N/A	N/A	N/A	N/A	RELEVANT but sampled time is not available
Aalborg University Hospital	N/A	Asbestos cement manufacturer	36993	9405	1801	Manufacturing asbestos products	Asbestos cement factory	Moulding	N/A	N/A	N/A	N/A	Regulatory check requested by Danish authorities	Personal (no respiratory protection)	Asbestos	N/A	N/A	N/A	No respiratory protection	N/A	N/A	N/A	N/A	N/A	1973	N/A	N/A	N/A	N/A	N/A	N/A	N/A	0.4	N/A	N/A	N/A	N/A	N/A	RELEVANT but sampled time is not available
Aalborg University Hospital	N/A	Asbestos cement manufacturer	36993	9405	1841	Manufacturing asbestos products	Asbestos cement factory	Mixing cement of asbestos and water	N/A	N/A	N/A	N/A	Regulatory check requested by Danish authorities	Personal (no respiratory protection)	Asbestos	N/A	N/A	N/A	No respiratory protection	N/A	N/A	N/A	N/A	N/A	1973	N/A	N/A	N/A	N/A	N/A	N/A	N/A	1.4	N/A	N/A	N/A	N/A	N/A	RELEVANT but sampled time is not available
Aalborg University Hospital	N/A	Asbestos cement manufacturer	36993	9405	1841	Manufacturing asbestos products	Asbestos cement factory	Pouring activity	N/A	N/A	N/A	N/A	Regulatory check requested by Danish authorities	Personal (no respiratory protection)	Asbestos	N/A	N/A	N/A	No respiratory protection	N/A	N/A	N/A	N/A	N/A	1973	N/A	N/A	N/A	N/A	N/A	N/A	N/A	1.2	N/A	N/A	N/A	N/A	N/A	RELEVANT but sampled time is not available
Aalborg University Hospital	N/A	Asbestos cement manufacturer	36993	9405	602	Manufacturing asbestos products	Asbestos cement factory	Pouring activity	N/A	N/A	N/A	N/A	Regulatory check requested by Danish authorities	Personal (no respiratory protection)	Asbestos	N/A	N/A	N/A	No respiratory protection	N/A	N/A	N/A	N/A	N/A	1973	N/A	N/A	N/A	N/A	N/A	N/A	N/A	19.1	N/A	N/A	N/A	N/A	N/A	RELEVANT but sampled time is not available
Aalborg University Hospital	N/A	Asbestos cement manufacturer	36993	9405	1801	Manufacturing asbestos products	Asbestos cement factory	N/A	N/A	N/A	N/A	N/A	Regulatory check requested by Danish authorities	Personal (no respiratory protection)	Asbestos	N/A	N/A	N/A	No respiratory protection	N/A	N/A	N/A	N/A	N/A	1973	N/A	N/A	N/A	N/A	N/A	N/A	N/A	2.2	N/A	N/A	N/A	N/A	N/A	RELEVANT but sampled time is not available
Aalborg University Hospital	N/A	Asbestos cement manufacturer	36993	9405	1801	Cleaning activities	Asbestos cement factory	Cleaning	N/A	N/A	N/A	N/A	Regulatory check requested by Danish authorities	Personal (no respiratory protection)	Asbestos	N/A	N/A	N/A	No respiratory protection	N/A	N/A	N/A	N/A	N/A	1973	N/A	N/A	N/A	N/A	N/A	N/A	N/A	11	N/A	N/A	N/A	N/A	N/A	RELEVANT but sampled time is not available
Aalborg University Hospital	N/A	Asbestos cement manufacturer	36993	9405	108	Manufacturing asbestos products	Asbestos cement factory	Sawing	N/A	N/A	N/A	N/A	Regulatory check requested by Danish authorities	Personal (no respiratory protection)	Asbestos	N/A	N/A	N/A	No respiratory protection	N/A	N/A	N/A	N/A	N/A	1973	N/A	N/A	N/A	N/A	N/A	N/A	N/A	2.1	N/A	N/A	N/A	N/A	N/A	RELEVANT but sampled time is not available
Aalborg University Hospital	N/A	Asbestos cement manufacturer	36993	9405	1813	Manufacturing asbestos products	Asbestos cement factory	Sawing	N/A	N/A	N/A	N/A	Regulatory check requested by Danish authorities	Personal (no respiratory protection)	Asbestos	N/A	N/A	N/A	No respiratory protection	N/A	N/A	N/A	N/A	N/A	1973	N/A	N/A	N/A	N/A	N/A	N/A	N/A	1.5	N/A	N/A	N/A	N/A	N/A	RELEVANT but sampled time is not available
Aalborg University Hospital	N/A	Asbestos cement manufacturer	36993	9405	108	Manufacturing asbestos products	Asbestos cement factory	Sawing	N/A	N/A	N/A	N/A	Regulatory check requested by Danish authorities	Personal (no respiratory protection)	Asbestos	N/A	N/A	N/A	No respiratory protection	N/A	N/A	N/A	N/A	N/A	1973	N/A	N/A	N/A	N/A	N/A	N/A	N/A	1.7	N/A	N/A	N/A	N/A	N/A	RELEVANT but sampled time is not available
Aalborg University Hospital	N/A	Asbestos cement manufacturer	36993	9405	108	Manufacturing asbestos products	Asbestos cement factory	Sawing	N/A	N/A	N/A	N/A	Regulatory check requested by Danish authorities	Personal (no respiratory protection)	Asbestos	N/A	N/A	N/A	No respiratory protection	N/A	N/A	N/A	N/A	N/A	1973	N/A	N/A	N/A	N/A	N/A	N/A	N/A	5.3	N/A	N/A	N/A	N/A	N/A	RELEVANT but sampled time is not available
Aalborg University Hospital	N/A	Asbestos cement manufacturer	36993	9405	108	Manufacturing asbestos products	Asbestos cement factory	Sawing	N/A	N/A	N/A	N/A	Regulatory check requested by Danish authorities	Personal (no respiratory protection)	Asbestos	N/A	N/A	N/A	No respiratory protection	N/A	N/A	N/A	N/A	N/A	1973	N/A	N/A	N/A	N/A	N/A	N/A	N/A	1.8	N/A	N/A	N/A	N/A	N/A	RELEVANT but sampled time is not available
Aalborg University Hospital	N/A	Asbestos cement manufacturer	36993	9405	108	Manufacturing asbestos products	Asbestos cement factory	Grinding	N/A	N/A	N/A	N/A	Regulatory check requested by Danish authorities	Personal (no respiratory protection)	Asbestos	N/A	N/A	N/A	No respiratory protection	N/A	N/A	N/A	N/A	N/A	1973	N/A	N/A	N/A	N/A	N/A	N/A	N/A	6.1	N/A	N/A	N/A	N/A	N/A	RELEVANT but sampled time is not available
Aalborg University Hospital	N/A	Asbestos cement manufacturer	36993	9405	108	Manufacturing asbestos products	Asbestos cement factory	Grinding	N/A	N/A	N/A	N/A	Regulatory check requested by Danish authorities	Personal (no respiratory protection)	Asbestos	N/A	N/A	N/A	No respiratory protection	N/A	N/A	N/A	N/A	N/A	1973	N/A	N/A	N/A	N/A	N/A	N/A	N/A	6.2	N/A	N/A	N/A	N/A	N/A	RELEVANT but sampled time is not available
Aalborg University Hospital	N/A	Asbestos cement manufacturer	36993	9405	108	Manufacturing asbestos products	Asbestos cement factory	Mixing	N/A	N/A	N/A	N/A	Regulatory check requested by Danish authorities	Personal (no respiratory protection)	Asbestos	N/A	N/A	N/A	No respiratory protection	N/A	N/A	N/A	N/A	N/A	1973	N/A	N/A	N/A	N/A	N/A	N/A	N/A	1.6	N/A	N/A	N/A	N/A	N/A	RELEVANT but sampled time is not available
Aalborg University Hospital	N/A	Asbestos cement manufacturer	36993	9405	108	Manufacturing asbestos products	Asbestos cement factory	Mixing	N/A	N/A	N/A	N/A	Regulatory check requested by Danish authorities	Personal (no respiratory protection)	Asbestos	N/A	N/A	N/A	No respiratory protection	N/A	N/A	N/A	N/A	N/A	1973	N/A	N/A	N/A	N/A	N/A	N/A	N/A	3	N/A	N/A	N/A	N/A	N/A	RELEVANT but sampled time is not available
Aalborg University Hospital	N/A	Asbestos cement manufacturer	36993	9405	108	Transport, storage, package asbestos products	Asbestos cement factory	Transport	N/A	N/A	N/A	N/A	Regulatory check requested by Danish authorities	Personal (no respiratory protection)	Asbestos	N/A	N/A	N/A	No respiratory protection	N/A	N/A	N/A	N/A	N/A	1973	N/A	N/A	N/A	N/A	N/A	N/A	N/A	2.7	N/A	N/A	N/A	N/A	N/A	RELEVANT but sampled time is not available
Aalborg University Hospital	N/A	Asbestos cement manufacturer	36993	9405	108	Manufacturing asbestos products	Asbestos cement factory	Sawing	N/A	N/A	N/A	N/A	Regulatory check requested by Danish authorities	Personal (no respiratory protection)	Asbestos	N/A	N/A	N/A	No respiratory protection	N/A	N/A	N/A	N/A	N/A	1973	N/A	N/A	N/A	N/A	N/A	N/A	N/A	1.8	N/A	N/A	N/A	N/A	N/A	RELEVANT but sampled time is not available
Aalborg University Hospital	N/A	Asbestos cement manufacturer	36993	9405	108	Manufacturing asbestos products	Asbestos cement factory	Sawing	N/A	N/A	N/A	N/A	Regulatory check requested by Danish authorities	Personal (no respiratory protection)	Asbestos	N/A	N/A	N/A	No respiratory protection	N/A	N/A	N/A	N/A	N/A	1973	N/A	N/A	N/A	N/A	N/A	N/A	N/A	1.7	N/A	N/A	N/A	N/A	N/A	RELEVANT but sampled time is not available
Aalborg University Hospital	N/A	Asbestos cement manufacturer	36993	9405	108	Manufacturing asbestos products	Asbestos cement factory	Sawing	N/A	N/A	N/A	N/A	Regulatory check requested by Danish authorities	Personal (no respiratory protection)	Asbestos	N/A	N/A	N/A	No respiratory protection	N/A	N/A	N/A	N/A	N/A	1973	N/A	N/A	N/A	N/A	N/A	N/A	N/A	3.9	N/A	N/A	N/A	N/A	N/A	RELEVANT but sampled time is not available
Aalborg University Hospital	N/A	Asbestos cement manufacturer	36993	9405	108	Manufacturing asbestos products	Asbestos cement factory	Sawing	N/A	N/A	N/A	N/A	Regulatory check requested by Danish authorities	Personal (no respiratory protection)	Asbestos	N/A	N/A	N/A	No respiratory protection	N/A	N/A	N/A	N/A	N/A	1973	N/A	N/A	N/A	N/A	N/A	N/A	N/A	4.9	N/A	N/A	N/A	N/A	N/A	RELEVANT but sampled time is not available
Aalborg University Hospital	N/A	Asbestos cement manufacturer	36993	9405	108	Manufacturing asbestos products	Asbestos cement factory	Grinding	N/A	N/A	N/A	N/A	Regulatory check requested by Danish authorities	Personal (no respiratory protection)	Asbestos	N/A	N/A	N/A	No respiratory protection	N/A	N/A	N/A	N/A	N/A	1973	N/A	N/A	N/A	N/A	N/A	N/A	N/A	4	N/A	N/A	N/A	N/A	N/A	RELEVANT but sampled time is not available
Aalborg University Hospital	N/A	Asbestos cement manufacturer	36993	9405	108	Manufacturing asbestos products	Asbestos cement factory	Grinding	N/A	N/A	N/A	N/A	Regulatory check requested by Danish authorities	Personal (no respiratory protection)	Asbestos	N/A	N/A	N/A	No respiratory protection	N/A	N/A	N/A	N/A	N/A	1973	N/A	N/A	N/A	N/A	N/A	N/A	N/A	1.9	N/A	N/A	N/A	N/A	N/A	RELEVANT but sampled time is not available
Aalborg University Hospital	N/A	Asbestos cement manufacturer	36993	9405	108	Manufacturing asbestos products	Asbestos cement factory	Handling	N/A	N/A	N/A	N/A	Regulatory check requested by Danish authorities	Personal (no respiratory protection)	Asbestos	N/A	N/A	N/A	No respiratory protection	N/A	N/A	N/A	N/A	N/A	1973	N/A	N/A	N/A	N/A	N/A	N/A	N/A	5.1	N/A	N/A	N/A	N/A	N/A	RELEVANT but sampled time is not available
Aalborg University Hospital	N/A	Asbestos cement manufacturer	36993	9405	108	Transport, storage, package asbestos products	Asbestos cement factory	Transport	N/A	N/A	N/A	N/A	Regulatory check requested by Danish authorities	Personal (no respiratory protection)	Asbestos	N/A	N/A	N/A	No respiratory protection	N/A	N/A	N/A	N/A	N/A	1973	N/A	N/A	N/A	N/A	N/A	N/A	N/A	2.6	N/A	N/A	N/A	N/A	N/A	RELEVANT but sampled time is not available
Aalborg University Hospital	N/A	Asbestos cement manufacturer	36993	9405	108	Manufacturing asbestos products	Asbestos cement factory	Mixing cement of asbestos and water	N/A	N/A	N/A	N/A	Regulatory check requested by Danish authorities	Personal (no respiratory protection)	Asbestos	N/A	N/A	N/A	No respiratory protection	N/A	N/A	N/A	N/A	N/A	1973	N/A	N/A	N/A	N/A	N/A	N/A	N/A	1.4	N/A	N/A	N/A	N/A	N/A	RELEVANT but sampled time is not available
Aalborg University Hospital	N/A	Asbestos cement manufacturer	36993	9405	108	Manufacturing asbestos products	Asbestos cement factory	Machining	N/A	N/A	N/A	N/A	Regulatory check requested by Danish authorities	Personal (no respiratory protection)	Asbestos	N/A	N/A	N/A	No respiratory protection	N/A	N/A	N/A	N/A	N/A	1973	N/A	N/A	N/A	N/A	N/A	N/A	N/A	1	N/A	N/A	N/A	N/A	N/A	RELEVANT but sampled time is not available
Aalborg University Hospital	N/A	Asbestos cement manufacturer	36993	9405	108	Manufacturing asbestos products	Asbestos cement factory	Assembly line	N/A	N/A	N/A	N/A	Regulatory check requested by Danish authorities	Personal (no respiratory protection)	Asbestos	N/A	N/A	N/A	No respiratory protection	N/A	N/A	N/A	N/A	N/A	1973	N/A	N/A	N/A	N/A	N/A	N/A	N/A	0.4	N/A	N/A	N/A	N/A	N/A	RELEVANT but sampled time is not available
Aalborg University Hospital	N/A	Asbestos cement manufacturer	36993	9405	108	Manufacturing asbestos products	Asbestos cement factory	Moulding	N/A	N/A	N/A	N/A	Regulatory check requested by Danish authorities	Personal (no respiratory protection)	Asbestos	N/A	N/A	N/A	No respiratory protection	N/A	N/A	N/A	N/A	N/A	1973	N/A	N/A	N/A	N/A	N/A	N/A	N/A	0.1	N/A	N/A	N/A	N/A	N/A	RELEVANT but sampled time is not available
Aalborg University Hospital	N/A	Asbestos cement manufacturer	36993	9405	1841	Manufacturing asbestos products	Asbestos cement factory	Machining	N/A	N/A	N/A	N/A	Regulatory check requested by Danish authorities	Personal (no respiratory protection)	Asbestos	N/A	N/A	N/A	No respiratory protection	N/A	N/A	N/A	N/A	N/A	1973	N/A	N/A	N/A	N/A	N/A	N/A	N/A	0.8	N/A	N/A	N/A	N/A	N/A	RELEVANT but sampled time is not available
Aalborg University Hospital	N/A	Asbestos cement manufacturer	36993	9405	1841	Manufacturing asbestos products	Asbestos cement factory	Assembly line	N/A	N/A	N/A	N/A	Regulatory check requested by Danish authorities	Personal (no respiratory protection)	Asbestos	N/A	N/A	N/A	No respiratory protection	N/A	N/A	N/A	N/A	N/A	1973	N/A	N/A	N/A	N/A	N/A	N/A	N/A	0.5	N/A	N/A	N/A	N/A	N/A	RELEVANT but sampled time is not available
Aalborg University Hospital	N/A	Asbestos cement manufacturer	36993	9405	1801	Manufacturing asbestos products	Asbestos cement factory	Moulding	N/A	N/A	N/A	N/A	Regulatory check requested by Danish authorities	Personal (no respiratory protection)	Asbestos	N/A	N/A	N/A	No respiratory protection	N/A	N/A	N/A	N/A	N/A	1973	N/A	N/A	N/A	N/A	N/A	N/A	N/A	0.3	N/A	N/A	N/A	N/A	N/A	RELEVANT but sampled time is not available
Aalborg University Hospital	N/A	Asbestos cement manufacturer	36993	9405	1801	Manufacturing asbestos products	Asbestos cement factory	Machining	N/A	N/A	N/A	N/A	Regulatory check requested by Danish authorities	Personal (no respiratory protection)	Asbestos	N/A	N/A	N/A	No respiratory protection	N/A	N/A	N/A	N/A	N/A	1973	N/A	N/A	N/A	N/A	N/A	N/A	N/A	2	N/A	N/A	N/A	N/A	N/A	RELEVANT but sampled time is not available
Aalborg University Hospital	N/A	Asbestos cement manufacturer	36993	9405	1801	Manufacturing asbestos products	Asbestos cement factory	Assembly line	N/A	N/A	N/A	N/A	Regulatory check requested by Danish authorities	Personal (no respiratory protection)	Asbestos	N/A	N/A	N/A	No respiratory protection	N/A	N/A	N/A	N/A	N/A	1973	N/A	N/A	N/A	N/A	N/A	N/A	N/A	5.2	N/A	N/A	N/A	N/A	N/A	RELEVANT but sampled time is not available
Aalborg University Hospital	N/A	Asbestos cement manufacturer	36993	9405	1801	Manufacturing asbestos products	Asbestos cement factory	Moulding	N/A	N/A	N/A	N/A	Regulatory check requested by Danish authorities	Personal (no respiratory protection)	Asbestos	N/A	N/A	N/A	No respiratory protection	N/A	N/A	N/A	N/A	N/A	1973	N/A	N/A	N/A	N/A	N/A	N/A	N/A	0.5	N/A	N/A	N/A	N/A	N/A	RELEVANT but sampled time is not available
Aalborg University Hospital	N/A	Asbestos cement manufacturer	36993	9405	1801	Manufacturing asbestos products	Asbestos cement factory	Machining	N/A	N/A	N/A	N/A	Regulatory check requested by Danish authorities	Personal (no respiratory protection)	Asbestos	N/A	N/A	N/A	No respiratory protection	N/A	N/A	N/A	N/A	N/A	1973	N/A	N/A	N/A	N/A	N/A	N/A	N/A	2.5	N/A	N/A	N/A	N/A	N/A	RELEVANT but sampled time is not available
Aalborg University Hospital	N/A	Asbestos cement manufacturer	36993	9405	108	Manufacturing asbestos products	Asbestos cement factory	Assembly line	N/A	N/A	N/A	N/A	Regulatory check requested by Danish authorities	Personal (no respiratory protection)	Asbestos	N/A	N/A	N/A	No respiratory protection	N/A	N/A	N/A	N/A	N/A	1973	N/A	N/A	N/A	N/A	N/A	N/A	N/A	3.3	N/A	N/A	N/A	N/A	N/A	RELEVANT but sampled time is not available
Aalborg University Hospital	N/A	Asbestos cement manufacturer	36993	9405	108	Manufacturing asbestos products	Asbestos cement factory	Machining	N/A	N/A	N/A	N/A	Regulatory check requested by Danish authorities	Personal (no respiratory protection)	Asbestos	N/A	N/A	N/A	No respiratory protection	N/A	N/A	N/A	N/A	N/A	1973	N/A	N/A	N/A	N/A	N/A	N/A	N/A	1.3	N/A	N/A	N/A	N/A	N/A	RELEVANT but sampled time is not available
Aalborg University Hospital	N/A	Asbestos cement manufacturer	36993	9405	108	Manufacturing asbestos products	Asbestos cement factory	Assembly line	N/A	N/A	N/A	N/A	Regulatory check requested by Danish authorities	Personal (no respiratory protection)	Asbestos	N/A	N/A	N/A	No respiratory protection	N/A	N/A	N/A	N/A	N/A	1973	N/A	N/A	N/A	N/A	N/A	N/A	N/A	2.2	N/A	N/A	N/A	N/A	N/A	RELEVANT but sampled time is not available
Aalborg University Hospital	N/A	Asbestos cement manufacturer	36993	9405	108	Manufacturing asbestos products	Asbestos cement factory	Moulding	N/A	N/A	N/A	N/A	Regulatory check requested by Danish authorities	Personal (no respiratory protection)	Asbestos	N/A	N/A	N/A	No respiratory protection	N/A	N/A	N/A	N/A	N/A	1973	N/A	N/A	N/A	N/A	N/A	N/A	N/A	0.4	N/A	N/A	N/A	N/A	N/A	RELEVANT but sampled time is not available
Aalborg University Hospital	N/A	Asbestos cement manufacturer	36993	9405	108	Manufacturing asbestos products	Asbestos cement factory	Machining	N/A	N/A	N/A	N/A	Regulatory check requested by Danish authorities	Personal (no respiratory protection)	Asbestos	N/A	N/A	N/A	No respiratory protection	N/A	N/A	N/A	N/A	N/A	1973	N/A	N/A	N/A	N/A	N/A	N/A	N/A	10.3	N/A	N/A	N/A	N/A	N/A	RELEVANT but sampled time is not available
Aalborg University Hospital	N/A	Asbestos cement manufacturer	36993	9405	108	Manufacturing asbestos products	Asbestos cement factory	Machining	N/A	N/A	N/A	N/A	Regulatory check requested by Danish authorities	Personal (no respiratory protection)	Asbestos	N/A	N/A	N/A	No respiratory protection	N/A	N/A	N/A	N/A	N/A	1973	N/A	N/A	N/A	N/A	N/A	N/A	N/A	2.3	N/A	N/A	N/A	N/A	N/A	RELEVANT but sampled time is not available
Aalborg University Hospital	N/A	Asbestos cement manufacturer	36993	9405	108	Manufacturing asbestos products	Asbestos cement factory	Assembly line	N/A	N/A	N/A	N/A	Regulatory check requested by Danish authorities	Personal (no respiratory protection)	Asbestos	N/A	N/A	N/A	No respiratory protection	N/A	N/A	N/A	N/A	N/A	1973	N/A	N/A	N/A	N/A	N/A	N/A	N/A	0.9	N/A	N/A	N/A	N/A	N/A	RELEVANT but sampled time is not available
Aalborg University Hospital	N/A	Asbestos cement manufacturer	36993	9405	108	Manufacturing asbestos products	Asbestos cement factory	Moulding	N/A	N/A	N/A	N/A	Regulatory check requested by Danish authorities	Personal (no respiratory protection)	Asbestos	N/A	N/A	N/A	No respiratory protection	N/A	N/A	N/A	N/A	N/A	1973	N/A	N/A	N/A	N/A	N/A	N/A	N/A	0.4	N/A	N/A	N/A	N/A	N/A	RELEVANT but sampled time is not available
Aalborg University Hospital	N/A	Asbestos cement manufacturer	36993	9405	108	Manufacturing asbestos products	Asbestos cement factory	Machining	N/A	N/A	N/A	N/A	Regulatory check requested by Danish authorities	Personal (no respiratory protection)	Asbestos	N/A	N/A	N/A	No respiratory protection	N/A	N/A	N/A	N/A	N/A	1973	N/A	N/A	N/A	N/A	N/A	N/A	N/A	2.9	N/A	N/A	N/A	N/A	N/A	RELEVANT but sampled time is not available
Aalborg University Hospital	N/A	Asbestos cement manufacturer	36993	9405	108	Manufacturing asbestos products	Asbestos cement factory	Assembly line	N/A	N/A	N/A	N/A	Regulatory check requested by Danish authorities	Personal (no respiratory protection)	Asbestos	N/A	N/A	N/A	No respiratory protection	N/A	N/A	N/A	N/A	N/A	1973	N/A	N/A	N/A	N/A	N/A	N/A	N/A	2.2	N/A	N/A	N/A	N/A	N/A	RELEVANT but sampled time is not available
Aalborg University Hospital	N/A	Asbestos cement manufacturer	36993	9405	108	Manufacturing asbestos products	Asbestos cement factory	Moulding	N/A	N/A	N/A	N/A	Regulatory check requested by Danish authorities	Personal (no respiratory protection)	Asbestos	N/A	N/A	N/A	No respiratory protection	N/A	N/A	N/A	N/A	N/A	1973	N/A	N/A	N/A	N/A	N/A	N/A	N/A	1.2	N/A	N/A	N/A	N/A	N/A	RELEVANT but sampled time is not available
Aalborg University Hospital	N/A	Asbestos cement manufacturer	36993	9405	1841	Manufacturing asbestos products	Asbestos cement factory	Autoclave	N/A	N/A	N/A	N/A	Regulatory check requested by Danish authorities	Personal (no respiratory protection)	Asbestos	N/A	N/A	N/A	No respiratory protection	N/A	N/A	N/A	N/A	N/A	1973	N/A	N/A	N/A	N/A	N/A	N/A	N/A	0.6	N/A	N/A	N/A	N/A	N/A	RELEVANT but sampled time is not available
Aalborg University Hospital	N/A	Asbestos cement manufacturer	36993	9405	1841	Manufacturing asbestos products	Asbestos cement factory	Mixing cement of asbestos and water	N/A	N/A	N/A	N/A	Regulatory check requested by Danish authorities	Personal (no respiratory protection)	Asbestos	N/A	N/A	N/A	No respiratory protection	N/A	N/A	N/A	N/A	N/A	1973	N/A	N/A	N/A	N/A	N/A	N/A	N/A	2.8	N/A	N/A	N/A	N/A	N/A	RELEVANT but sampled time is not available
Aalborg University Hospital	N/A	Asbestos cement manufacturer	36993	9405	108	Manufacturing asbestos products	Asbestos cement factory	Pouring activity	N/A	N/A	N/A	N/A	Regulatory check requested by Danish authorities	Personal (no respiratory protection)	Asbestos	N/A	N/A	N/A	No respiratory protection	N/A	N/A	N/A	N/A	N/A	1973	N/A	N/A	N/A	N/A	N/A	N/A	N/A	2.2	N/A	N/A	N/A	N/A	N/A	RELEVANT but sampled time is not available
Aalborg University Hospital	N/A	Asbestos cement manufacturer	36993	9405	108	Manufacturing asbestos products	Asbestos cement factory	Pouring activity	N/A	N/A	N/A	N/A	Regulatory check requested by Danish authorities	Personal (no respiratory protection)	Asbestos	N/A	N/A	N/A	No respiratory protection	N/A	N/A	N/A	N/A	N/A	1973	N/A	N/A	N/A	N/A	N/A	N/A	N/A	6.8	N/A	N/A	N/A	N/A	N/A	RELEVANT but sampled time is not available
Aalborg University Hospital	N/A	Asbestos cement manufacturer	36993	9405	1801	Manufacturing asbestos products	Asbestos cement factory	Pouring activity	N/A	N/A	N/A	N/A	Regulatory check requested by Danish authorities	Personal (no respiratory protection)	Asbestos	N/A	N/A	N/A	No respiratory protection	N/A	N/A	N/A	N/A	N/A	1973	N/A	N/A	N/A	N/A	N/A	N/A	N/A	2.8	N/A	N/A	N/A	N/A	N/A	RELEVANT but sampled time is not available
Aalborg University Hospital	N/A	Asbestos cement manufacturer	36993	9405	1801	Manufacturing asbestos products	Asbestos cement factory	N/A	N/A	N/A	N/A	N/A	Regulatory check requested by Danish authorities	Personal (no respiratory protection)	Asbestos	N/A	N/A	N/A	No respiratory protection	N/A	N/A	N/A	N/A	N/A	1973	N/A	N/A	N/A	N/A	N/A	N/A	N/A	2	N/A	N/A	N/A	N/A	N/A	RELEVANT but sampled time is not available
Aalborg University Hospital	N/A	Asbestos cement manufacturer	36993	9405	1801	Manufacturing asbestos products	Asbestos cement factory	Sawing	N/A	N/A	N/A	N/A	Regulatory check requested by Danish authorities	Personal (no respiratory protection)	Asbestos	N/A	N/A	N/A	No respiratory protection	N/A	N/A	N/A	N/A	N/A	1973	N/A	N/A	N/A	N/A	N/A	N/A	N/A	3	N/A	N/A	N/A	N/A	N/A	RELEVANT but sampled time is not available
Aalborg University Hospital	N/A	Asbestos cement manufacturer	36993	9405	1813	Manufacturing asbestos products	Asbestos cement factory	Sawing	N/A	N/A	N/A	N/A	Regulatory check requested by Danish authorities	Personal (no respiratory protection)	Asbestos	N/A	N/A	N/A	No respiratory protection	N/A	N/A	N/A	N/A	N/A	1973	N/A	N/A	N/A	N/A	N/A	N/A	N/A	2.2	N/A	N/A	N/A	N/A	N/A	RELEVANT but sampled time is not available
Aalborg University Hospital	N/A	Asbestos cement manufacturer	36993	9405	1813	Manufacturing asbestos products	Asbestos cement factory	Sawing	N/A	N/A	N/A	N/A	Regulatory check requested by Danish authorities	Personal (no respiratory protection)	Asbestos	N/A	N/A	N/A	No respiratory protection	N/A	N/A	N/A	N/A	N/A	1973	N/A	N/A	N/A	N/A	N/A	N/A	N/A	1.8	N/A	N/A	N/A	N/A	N/A	RELEVANT but sampled time is not available
Aalborg University Hospital	N/A	Asbestos cement manufacturer	36993	9405	108	Manufacturing asbestos products	Asbestos cement factory	Sawing	N/A	N/A	N/A	N/A	Regulatory check requested by Danish authorities	Personal (no respiratory protection)	Asbestos	N/A	N/A	N/A	No respiratory protection	N/A	N/A	N/A	N/A	N/A	1973	N/A	N/A	N/A	N/A	N/A	N/A	N/A	10.9	N/A	N/A	N/A	N/A	N/A	RELEVANT but sampled time is not available
Aalborg University Hospital	N/A	Asbestos cement manufacturer	36993	9405	108	Manufacturing asbestos products	Asbestos cement factory	Sawing	N/A	N/A	N/A	N/A	Regulatory check requested by Danish authorities	Personal (no respiratory protection)	Asbestos	N/A	N/A	N/A	No respiratory protection	N/A	N/A	N/A	N/A	N/A	1973	N/A	N/A	N/A	N/A	N/A	N/A	N/A	3.5	N/A	N/A	N/A	N/A	N/A	RELEVANT but sampled time is not available
Aalborg University Hospital	N/A	Asbestos cement manufacturer	36993	9405	108	Manufacturing asbestos products	Asbestos cement factory	Grinding	N/A	N/A	N/A	N/A	Regulatory check requested by Danish authorities	Personal (no respiratory protection)	Asbestos	N/A	N/A	N/A	No respiratory protection	N/A	N/A	N/A	N/A	N/A	1973	N/A	N/A	N/A	N/A	N/A	N/A	N/A	0.8	N/A	N/A	N/A	N/A	N/A	RELEVANT but sampled time is not available
Aalborg University Hospital	N/A	Asbestos cement manufacturer	36993	9405	108	Manufacturing asbestos products	Asbestos cement factory	Grinding	N/A	N/A	N/A	N/A	Regulatory check requested by Danish authorities	Personal (no respiratory protection)	Asbestos	N/A	N/A	N/A	No respiratory protection	N/A	N/A	N/A	N/A	N/A	1973	N/A	N/A	N/A	N/A	N/A	N/A	N/A	1.2	N/A	N/A	N/A	N/A	N/A	RELEVANT but sampled time is not available
Aalborg University Hospital	N/A	Asbestos cement manufacturer	36993	9405	108	Transport, storage, package asbestos products	Asbestos cement factory	Transport	N/A	N/A	N/A	N/A	Regulatory check requested by Danish authorities	Personal (no respiratory protection)	Asbestos	N/A	N/A	N/A	No respiratory protection	N/A	N/A	N/A	N/A	N/A	1973	N/A	N/A	N/A	N/A	N/A	N/A	N/A	0.7	N/A	N/A	N/A	N/A	N/A	RELEVANT but sampled time is not available
Aalborg University Hospital	N/A	Asbestos cement manufacturer	36993	9405	503	Manufacturing asbestos products	Asbestos cement factory	N/A	N/A	N/A	N/A	N/A	Regulatory check requested by Danish authorities	Personal (no respiratory protection)	Asbestos	N/A	N/A	N/A	No respiratory protection	N/A	N/A	N/A	N/A	N/A	1973	N/A	N/A	N/A	N/A	N/A	N/A	N/A	0.8	N/A	N/A	N/A	N/A	N/A	RELEVANT but sampled time is not available
Aalborg University Hospital	N/A	Asbestos cement manufacturer	36993	9405	108	Transport, storage, package asbestos products	Asbestos cement factory	Transport	N/A	N/A	N/A	N/A	Regulatory check requested by Danish authorities	Personal (no respiratory protection)	Asbestos	N/A	N/A	N/A	No respiratory protection	N/A	N/A	N/A	N/A	N/A	1973	N/A	N/A	N/A	N/A	N/A	N/A	N/A	0.3	N/A	N/A	N/A	N/A	N/A	RELEVANT but sampled time is not available
Aalborg University Hospital	N/A	Asbestos cement manufacturer	36993	9405	108	Manufacturing asbestos products	Asbestos cement factory	N/A	N/A	N/A	N/A	N/A	Regulatory check requested by Danish authorities	Personal (no respiratory protection)	Asbestos	N/A	N/A	N/A	No respiratory protection	N/A	N/A	N/A	N/A	N/A	1973	N/A	N/A	N/A	N/A	N/A	N/A	N/A	1.2	N/A	N/A	N/A	N/A	N/A	RELEVANT but sampled time is not available
Aalborg University Hospital	N/A	Asbestos cement manufacturer	36993	9405	108	Manufacturing asbestos products	Asbestos cement factory	Mixing	N/A	N/A	N/A	N/A	Regulatory check requested by Danish authorities	Personal (no respiratory protection)	Asbestos	N/A	N/A	N/A	No respiratory protection	N/A	N/A	N/A	N/A	N/A	1973	N/A	N/A	N/A	N/A	N/A	N/A	N/A	1.9	N/A	N/A	N/A	N/A	N/A	RELEVANT but sampled time is not available
Aalborg University Hospital	N/A	Asbestos cement manufacturer	36993	9405	1801	Manufacturing asbestos products	Asbestos cement factory	Mixing	N/A	N/A	N/A	N/A	Regulatory check requested by Danish authorities	Personal (no respiratory protection)	Asbestos	N/A	N/A	N/A	No respiratory protection	N/A	N/A	N/A	N/A	N/A	1973	N/A	N/A	N/A	N/A	N/A	N/A	N/A	2	N/A	N/A	N/A	N/A	N/A	RELEVANT but sampled time is not available
Aalborg University Hospital	N/A	Asbestos cement manufacturer	36993	9405	1801	Transport, storage, package asbestos products	Asbestos cement factory	Transport	N/A	N/A	N/A	N/A	Regulatory check requested by Danish authorities	Personal (no respiratory protection)	Asbestos	N/A	N/A	N/A	No respiratory protection	N/A	N/A	N/A	N/A	N/A	1973	N/A	N/A	N/A	N/A	N/A	N/A	N/A	0.3	N/A	N/A	N/A	N/A	N/A	RELEVANT but sampled time is not available
Aalborg University Hospital	N/A	Asbestos cement manufacturer	36993	9405	1801	Manufacturing asbestos products	Asbestos cement factory	Handling	N/A	N/A	N/A	N/A	Regulatory check requested by Danish authorities	Personal (no respiratory protection)	Asbestos	N/A	N/A	N/A	No respiratory protection	N/A	N/A	N/A	N/A	N/A	1973	N/A	N/A	N/A	N/A	N/A	N/A	N/A	0.2	N/A	N/A	N/A	N/A	N/A	RELEVANT but sampled time is not available
Aalborg University Hospital	N/A	Asbestos cement manufacturer	36993	9405	1801	Manufacturing asbestos products	Asbestos cement factory	Moulding	N/A	N/A	N/A	N/A	Regulatory check requested by Danish authorities	Personal (no respiratory protection)	Asbestos	N/A	N/A	N/A	No respiratory protection	N/A	N/A	N/A	N/A	N/A	1973	N/A	N/A	N/A	N/A	N/A	N/A	N/A	0.7	N/A	N/A	N/A	N/A	N/A	RELEVANT but sampled time is not available
Aalborg University Hospital	N/A	Asbestos cement manufacturer	36993	9405	1801	Manufacturing asbestos products	Asbestos cement factory	Slate work	N/A	N/A	N/A	N/A	Regulatory check requested by Danish authorities	Personal (no respiratory protection)	Asbestos	N/A	N/A	N/A	No respiratory protection	N/A	N/A	N/A	N/A	N/A	1973	N/A	N/A	N/A	N/A	N/A	N/A	N/A	0.8	N/A	N/A	N/A	N/A	N/A	RELEVANT but sampled time is not available
Aalborg University Hospital	N/A	Asbestos cement manufacturer	36993	9405	1801	Manufacturing asbestos products	Asbestos cement factory	Sawing	N/A	N/A	N/A	N/A	Regulatory check requested by Danish authorities	Personal (no respiratory protection)	Asbestos	N/A	N/A	N/A	No respiratory protection	N/A	N/A	N/A	N/A	N/A	1973	N/A	N/A	N/A	N/A	N/A	N/A	N/A	4.6	N/A	N/A	N/A	N/A	N/A	RELEVANT but sampled time is not available
Aalborg University Hospital	N/A	Asbestos cement manufacturer	36993	9405	1801	Manufacturing asbestos products	Asbestos cement factory	Sawing	N/A	N/A	N/A	N/A	Regulatory check requested by Danish authorities	Personal (no respiratory protection)	Asbestos	N/A	N/A	N/A	No respiratory protection	N/A	N/A	N/A	N/A	N/A	1973	N/A	N/A	N/A	N/A	N/A	N/A	N/A	7	N/A	N/A	N/A	N/A	N/A	RELEVANT but sampled time is not available
Aalborg University Hospital	N/A	Asbestos cement manufacturer	36993	9405	1801	Manufacturing asbestos products	Asbestos cement factory	Sawing	N/A	N/A	N/A	N/A	Regulatory check requested by Danish authorities	Personal (no respiratory protection)	Asbestos	N/A	N/A	N/A	No respiratory protection	N/A	N/A	N/A	N/A	N/A	1973	N/A	N/A	N/A	N/A	N/A	N/A	N/A	15.7	N/A	N/A	N/A	N/A	N/A	RELEVANT but sampled time is not available
Aalborg University Hospital	N/A	Asbestos cement manufacturer	36993	9405	1801	Manufacturing asbestos products	Asbestos cement factory	Grinding	N/A	N/A	N/A	N/A	Regulatory check requested by Danish authorities	Personal (no respiratory protection)	Asbestos	N/A	N/A	N/A	No respiratory protection	N/A	N/A	N/A	N/A	N/A	1973	N/A	N/A	N/A	N/A	N/A	N/A	N/A	3.6	N/A	N/A	N/A	N/A	N/A	RELEVANT but sampled time is not available
Aalborg University Hospital	N/A	Asbestos cement manufacturer	36993	9405	1801	Manufacturing asbestos products	Asbestos cement factory	Grinding	N/A	N/A	N/A	N/A	Regulatory check requested by Danish authorities	Personal (no respiratory protection)	Asbestos	N/A	N/A	N/A	No respiratory protection	N/A	N/A	N/A	N/A	N/A	1973	N/A	N/A	N/A	N/A	N/A	N/A	N/A	6.3	N/A	N/A	N/A	N/A	N/A	RELEVANT but sampled time is not available
Aalborg University Hospital	N/A	Asbestos cement manufacturer	36993	9405	108	Manufacturing asbestos products	Asbestos cement factory	Handling	N/A	N/A	N/A	N/A	Regulatory check requested by Danish authorities	Personal (no respiratory protection)	Asbestos	N/A	N/A	N/A	No respiratory protection	N/A	N/A	N/A	N/A	N/A	1973	N/A	N/A	N/A	N/A	N/A	N/A	N/A	5.1	N/A	N/A	N/A	N/A	N/A	RELEVANT but sampled time is not available
Aalborg University Hospital	N/A	Asbestos cement manufacturer	36993	9405	108	Transport, storage, package asbestos products	Asbestos cement factory	Transport	N/A	N/A	N/A	N/A	Regulatory check requested by Danish authorities	Personal (no respiratory protection)	Asbestos	N/A	N/A	N/A	No respiratory protection	N/A	N/A	N/A	N/A	N/A	1973	N/A	N/A	N/A	N/A	N/A	N/A	N/A	1.7	N/A	N/A	N/A	N/A	N/A	RELEVANT but sampled time is not available
Aalborg University Hospital	N/A	Asbestos cement manufacturer	36993	9405	108	Manufacturing asbestos products	Asbestos cement factory	Assembly line	N/A	N/A	N/A	N/A	Regulatory check requested by Danish authorities	Personal (no respiratory protection)	Asbestos	N/A	N/A	N/A	No respiratory protection	N/A	N/A	N/A	N/A	N/A	1973	N/A	N/A	N/A	N/A	N/A	N/A	N/A	0.1	N/A	N/A	N/A	N/A	N/A	RELEVANT but sampled time is not available
Aalborg University Hospital	N/A	Asbestos cement manufacturer	36993	9405	1111	Manufacturing asbestos products	Asbestos cement factory	Pouring activity	N/A	N/A	N/A	N/A	Regulatory check requested by Danish authorities	Personal (no respiratory protection)	Asbestos	N/A	N/A	N/A	No respiratory protection	N/A	N/A	N/A	N/A	N/A	1973	N/A	N/A	N/A	N/A	N/A	N/A	N/A	1.5	N/A	N/A	N/A	N/A	N/A	RELEVANT but sampled time is not available
Aalborg University Hospital	N/A	Asbestos cement manufacturer	36993	9405	108	Manufacturing asbestos products	Asbestos cement factory	Sawing	N/A	N/A	N/A	N/A	Regulatory check requested by Danish authorities	Personal (no respiratory protection)	Asbestos	N/A	N/A	N/A	No respiratory protection	N/A	N/A	N/A	N/A	N/A	1973	N/A	N/A	N/A	N/A	N/A	N/A	N/A	0.4	N/A	N/A	N/A	N/A	N/A	RELEVANT but sampled time is not available
Aalborg University Hospital	N/A	Asbestos cement manufacturer	36993	9405	108	Manufacturing asbestos products	Asbestos cement factory	Production of air shafts	N/A	N/A	N/A	N/A	Regulatory check requested by Danish authorities	Personal (no respiratory protection)	Asbestos	N/A	N/A	N/A	No respiratory protection	N/A	N/A	N/A	N/A	N/A	1973	N/A	N/A	N/A	N/A	N/A	N/A	N/A	0.3	N/A	N/A	N/A	N/A	N/A	RELEVANT but sampled time is not available
Aalborg University Hospital	N/A	Asbestos cement manufacturer	36993	9405	108	Manufacturing asbestos products	Asbestos cement factory	Bending	N/A	N/A	N/A	N/A	Regulatory check requested by Danish authorities	Personal (no respiratory protection)	Asbestos	N/A	N/A	N/A	No respiratory protection	N/A	N/A	N/A	N/A	N/A	1973	N/A	N/A	N/A	N/A	N/A	N/A	N/A	0.7	N/A	N/A	N/A	N/A	N/A	RELEVANT but sampled time is not available
Aalborg University Hospital	N/A	Asbestos cement manufacturer	36993	9405	108	Manufacturing asbestos products	Asbestos cement factory	Diverse products	N/A	N/A	N/A	N/A	Regulatory check requested by Danish authorities	Personal (no respiratory protection)	Asbestos	N/A	N/A	N/A	No respiratory protection	N/A	N/A	N/A	N/A	N/A	1973	N/A	N/A	N/A	N/A	N/A	N/A	N/A	0.3	N/A	N/A	N/A	N/A	N/A	RELEVANT but sampled time is not available
Aalborg University Hospital	N/A	Asbestos cement manufacturer	36993	9405	108	Manufacturing asbestos products	Asbestos cement factory	N/A	N/A	N/A	N/A	N/A	Regulatory check requested by Danish authorities	Personal (no respiratory protection)	Asbestos	N/A	N/A	N/A	No respiratory protection	N/A	N/A	N/A	N/A	N/A	1973	N/A	N/A	N/A	N/A	N/A	N/A	N/A	1.2	N/A	N/A	N/A	N/A	N/A	RELEVANT but sampled time is not available
Aalborg University Hospital	N/A	Asbestos cement manufacturer	36993	9405	108	Manufacturing asbestos products	Asbestos cement factory	Sanding	N/A	N/A	N/A	N/A	Regulatory check requested by Danish authorities	Personal (no respiratory protection)	Asbestos	N/A	N/A	N/A	No respiratory protection	N/A	N/A	N/A	N/A	N/A	1973	N/A	N/A	N/A	N/A	N/A	N/A	N/A	3	N/A	N/A	N/A	N/A	Window sills	RELEVANT but sampled time is not available
Aalborg University Hospital	N/A	Asbestos cement manufacturer	36993	9405	108	Manufacturing asbestos products	Asbestos cement factory	Sanding	N/A	N/A	N/A	N/A	Regulatory check requested by Danish authorities	Personal (no respiratory protection)	Asbestos	N/A	N/A	N/A	No respiratory protection	N/A	N/A	N/A	N/A	N/A	1973	N/A	N/A	N/A	N/A	N/A	N/A	N/A	1.6	N/A	N/A	N/A	N/A	N/A	RELEVANT but sampled time is not available
Aalborg University Hospital	N/A	Asbestos cement manufacturer	36993	9405	108	Manufacturing asbestos products	Asbestos cement factory	Mixing cement of asbestos and water	N/A	N/A	N/A	N/A	Regulatory check requested by Danish authorities	Personal (no respiratory protection)	Asbestos	N/A	N/A	N/A	No respiratory protection	N/A	N/A	N/A	N/A	N/A	1973	N/A	N/A	N/A	N/A	N/A	N/A	N/A	2.2	N/A	N/A	N/A	N/A	N/A	RELEVANT but sampled time is not available
Aalborg University Hospital	N/A	Asbestos cement manufacturer	36993	9405	108	Manufacturing asbestos products	Asbestos cement factory	Mixing cement of asbestos and water	N/A	N/A	N/A	N/A	Regulatory check requested by Danish authorities	Personal (no respiratory protection)	Asbestos	N/A	N/A	N/A	No respiratory protection	N/A	N/A	N/A	N/A	N/A	1974-01-29	N/A	N/A	N/A	N/A	N/A	N/A	N/A	2.7	N/A	N/A	N/A	N/A	N/A	RELEVANT but sampled time is not available
Aalborg University Hospital	N/A	Asbestos cement manufacturer	36993	9405	108	Manufacturing asbestos products	Asbestos cement factory	Machining	N/A	N/A	N/A	N/A	Regulatory check requested by Danish authorities	Personal (no respiratory protection)	Asbestos	N/A	N/A	N/A	No respiratory protection	N/A	N/A	N/A	N/A	N/A	1974-01-29	N/A	N/A	N/A	N/A	N/A	N/A	N/A	3.8	N/A	N/A	N/A	N/A	N/A	RELEVANT but sampled time is not available
Aalborg University Hospital	N/A	Asbestos cement manufacturer	36993	9405	108	Manufacturing asbestos products	Asbestos cement factory	Assembly line	N/A	N/A	N/A	N/A	Regulatory check requested by Danish authorities	Personal (no respiratory protection)	Asbestos	N/A	N/A	N/A	No respiratory protection	N/A	N/A	N/A	N/A	N/A	1974-01-29	N/A	N/A	N/A	N/A	N/A	N/A	N/A	1.1	N/A	N/A	N/A	N/A	N/A	RELEVANT but sampled time is not available
Aalborg University Hospital	N/A	Asbestos cement manufacturer	36993	9405	108	Manufacturing asbestos products	Asbestos cement factory	Moulding	N/A	N/A	N/A	N/A	Regulatory check requested by Danish authorities	Personal (no respiratory protection)	Asbestos	N/A	N/A	N/A	No respiratory protection	N/A	N/A	N/A	N/A	N/A	1974-01-29	N/A	N/A	N/A	N/A	N/A	N/A	N/A	0.2	N/A	N/A	N/A	N/A	N/A	RELEVANT but sampled time is not available
Aalborg University Hospital	N/A	Asbestos cement manufacturer	36993	9405	108	Manufacturing asbestos products	Asbestos cement factory	Machining	N/A	N/A	N/A	N/A	Regulatory check requested by Danish authorities	Personal (no respiratory protection)	Asbestos	N/A	N/A	N/A	No respiratory protection	N/A	N/A	N/A	N/A	N/A	1974-01-29	N/A	N/A	N/A	N/A	N/A	N/A	N/A	1	N/A	N/A	N/A	N/A	N/A	RELEVANT but sampled time is not available
Aalborg University Hospital	N/A	Asbestos cement manufacturer	36993	9405	108	Manufacturing asbestos products	Asbestos cement factory	Assembly line	N/A	N/A	N/A	N/A	Regulatory check requested by Danish authorities	Personal (no respiratory protection)	Asbestos	N/A	N/A	N/A	No respiratory protection	N/A	N/A	N/A	N/A	N/A	1974-01-29	N/A	N/A	N/A	N/A	N/A	N/A	N/A	1	N/A	N/A	N/A	N/A	N/A	RELEVANT but sampled time is not available
Aalborg University Hospital	N/A	Asbestos cement manufacturer	36993	9405	108	Manufacturing asbestos products	Asbestos cement factory	Moulding	N/A	N/A	N/A	N/A	Regulatory check requested by Danish authorities	Personal (no respiratory protection)	Asbestos	N/A	N/A	N/A	No respiratory protection	N/A	N/A	N/A	N/A	N/A	1974-01-29	N/A	N/A	N/A	N/A	N/A	N/A	N/A	0.3	N/A	N/A	N/A	N/A	N/A	RELEVANT but sampled time is not available
Aalborg University Hospital	N/A	Asbestos cement manufacturer	36993	9405	108	Manufacturing asbestos products	Asbestos cement factory	Machining	N/A	N/A	N/A	N/A	Regulatory check requested by Danish authorities	Personal (no respiratory protection)	Asbestos	N/A	N/A	N/A	No respiratory protection	N/A	N/A	N/A	N/A	N/A	1974-01-29	N/A	N/A	N/A	N/A	N/A	N/A	N/A	0.3	N/A	N/A	N/A	N/A	Water spray on smooth saw blade	RELEVANT but sampled time is not available
Aalborg University Hospital	N/A	Asbestos cement manufacturer	36993	9405	108	Manufacturing asbestos products	Asbestos cement factory	Assembly line	N/A	N/A	N/A	N/A	Regulatory check requested by Danish authorities	Personal (no respiratory protection)	Asbestos	N/A	N/A	N/A	No respiratory protection	N/A	N/A	N/A	N/A	N/A	1974-01-29	N/A	N/A	N/A	N/A	N/A	N/A	N/A	0.5	N/A	N/A	N/A	N/A	N/A	RELEVANT but sampled time is not available
Aalborg University Hospital	N/A	Asbestos cement manufacturer	36993	9405	108	Manufacturing asbestos products	Asbestos cement factory	Moulding	N/A	N/A	N/A	N/A	Regulatory check requested by Danish authorities	Personal (no respiratory protection)	Asbestos	N/A	N/A	N/A	No respiratory protection	N/A	N/A	N/A	N/A	N/A	1974-01-29	N/A	N/A	N/A	N/A	N/A	N/A	N/A	0.1	N/A	N/A	N/A	N/A	N/A	RELEVANT but sampled time is not available
Aalborg University Hospital	N/A	Asbestos cement manufacturer	36993	9405	108	Manufacturing asbestos products	Asbestos cement factory	Machining	N/A	N/A	N/A	N/A	Regulatory check requested by Danish authorities	Personal (no respiratory protection)	Asbestos	N/A	N/A	N/A	No respiratory protection	N/A	N/A	N/A	N/A	N/A	1974-02-05	N/A	N/A	N/A	N/A	N/A	N/A	N/A	1.8	N/A	N/A	N/A	N/A	N/A	RELEVANT but sampled time is not available
Aalborg University Hospital	N/A	Asbestos cement manufacturer	36993	9405	108	Manufacturing asbestos products	Asbestos cement factory	Assembly line	N/A	N/A	N/A	N/A	Regulatory check requested by Danish authorities	Personal (no respiratory protection)	Asbestos	N/A	N/A	N/A	No respiratory protection	N/A	N/A	N/A	N/A	N/A	1974-02-05	N/A	N/A	N/A	N/A	N/A	N/A	N/A	3.1	N/A	N/A	N/A	N/A	N/A	RELEVANT but sampled time is not available
Aalborg University Hospital	N/A	Asbestos cement manufacturer	36993	9405	108	Manufacturing asbestos products	Asbestos cement factory	Assembly line	N/A	N/A	N/A	N/A	Regulatory check requested by Danish authorities	Personal (no respiratory protection)	Asbestos	N/A	N/A	N/A	No respiratory protection	N/A	N/A	N/A	N/A	N/A	1974-01-31	N/A	N/A	N/A	N/A	N/A	N/A	N/A	1.1	N/A	N/A	N/A	N/A	N/A	RELEVANT but sampled time is not available
Aalborg University Hospital	N/A	Asbestos cement manufacturer	36993	9405	108	Manufacturing asbestos products	Asbestos cement factory	Machining	N/A	N/A	N/A	N/A	Regulatory check requested by Danish authorities	Personal (no respiratory protection)	Asbestos	N/A	N/A	N/A	No respiratory protection	N/A	N/A	N/A	N/A	N/A	1974-02-05	N/A	N/A	N/A	N/A	N/A	N/A	N/A	1.1	N/A	N/A	N/A	N/A	N/A	RELEVANT but sampled time is not available
Aalborg University Hospital	N/A	Asbestos cement manufacturer	36993	9405	108	Manufacturing asbestos products	Asbestos cement factory	Assembly line	N/A	N/A	N/A	N/A	Regulatory check requested by Danish authorities	Personal (no respiratory protection)	Asbestos	N/A	N/A	N/A	No respiratory protection	N/A	N/A	N/A	N/A	N/A	1974-02-05	N/A	N/A	N/A	N/A	N/A	N/A	N/A	1.2	N/A	N/A	N/A	N/A	N/A	RELEVANT but sampled time is not available
Aalborg University Hospital	N/A	Asbestos cement manufacturer	36993	9405	108	Manufacturing asbestos products	Asbestos cement factory	Machining	N/A	N/A	N/A	N/A	Regulatory check requested by Danish authorities	Personal (no respiratory protection)	Asbestos	N/A	N/A	N/A	No respiratory protection	N/A	N/A	N/A	N/A	N/A	1974-01-29	N/A	N/A	N/A	N/A	N/A	N/A	N/A	0.7	N/A	N/A	N/A	N/A	N/A	RELEVANT but sampled time is not available
Aalborg University Hospital	N/A	Asbestos cement manufacturer	36993	9405	108	Manufacturing asbestos products	Asbestos cement factory	Assembly line	N/A	N/A	N/A	N/A	Regulatory check requested by Danish authorities	Personal (no respiratory protection)	Asbestos	N/A	N/A	N/A	No respiratory protection	N/A	N/A	N/A	N/A	N/A	1974-01-29	N/A	N/A	N/A	N/A	N/A	N/A	N/A	0.9	N/A	N/A	N/A	N/A	N/A	RELEVANT but sampled time is not available
Aalborg University Hospital	N/A	Asbestos cement manufacturer	36993	9405	108	Manufacturing asbestos products	Asbestos cement factory	Moulding	N/A	N/A	N/A	N/A	Regulatory check requested by Danish authorities	Personal (no respiratory protection)	Asbestos	N/A	N/A	N/A	No respiratory protection	N/A	N/A	N/A	N/A	N/A	1974-01-31	N/A	N/A	N/A	N/A	N/A	N/A	N/A	1.3	N/A	N/A	N/A	N/A	N/A	RELEVANT but sampled time is not available
Aalborg University Hospital	N/A	Asbestos cement manufacturer	36993	9405	108	Manufacturing asbestos products	Asbestos cement factory	Machining	N/A	N/A	N/A	N/A	Regulatory check requested by Danish authorities	Personal (no respiratory protection)	Asbestos	N/A	N/A	N/A	No respiratory protection	N/A	N/A	N/A	N/A	N/A	1974-01-30	N/A	N/A	N/A	N/A	N/A	N/A	N/A	5.7	N/A	N/A	N/A	N/A	N/A	RELEVANT but sampled time is not available
Aalborg University Hospital	N/A	Asbestos cement manufacturer	36993	9405	108	Manufacturing asbestos products	Asbestos cement factory	Assembly line	N/A	N/A	N/A	N/A	Regulatory check requested by Danish authorities	Personal (no respiratory protection)	Asbestos	N/A	N/A	N/A	No respiratory protection	N/A	N/A	N/A	N/A	N/A	1974-01-30	N/A	N/A	N/A	N/A	N/A	N/A	N/A	4.9	N/A	N/A	N/A	N/A	N/A	RELEVANT but sampled time is not available
Aalborg University Hospital	N/A	Asbestos cement manufacturer	36993	9405	108	Manufacturing asbestos products	Asbestos cement factory	Moulding	N/A	N/A	N/A	N/A	Regulatory check requested by Danish authorities	Personal (no respiratory protection)	Asbestos	N/A	N/A	N/A	No respiratory protection	N/A	N/A	N/A	N/A	N/A	1974-02-05	N/A	N/A	N/A	N/A	N/A	N/A	N/A	0.2	N/A	N/A	N/A	N/A	N/A	RELEVANT but sampled time is not available
Aalborg University Hospital	N/A	Asbestos cement manufacturer	36993	9405	108	Manufacturing asbestos products	Asbestos cement factory	Moulding	N/A	N/A	N/A	N/A	Regulatory check requested by Danish authorities	Personal (no respiratory protection)	Asbestos	N/A	N/A	N/A	No respiratory protection	N/A	N/A	N/A	N/A	N/A	1974-01-30	N/A	N/A	N/A	N/A	N/A	N/A	N/A	2.4	N/A	N/A	N/A	N/A	N/A	RELEVANT but sampled time is not available
Aalborg University Hospital	N/A	Asbestos cement manufacturer	36993	9405	108	Manufacturing asbestos products	Asbestos cement factory	Crushing /Shredding	Desintegrator	N/A	N/A	N/A	Regulatory check requested by Danish authorities	Personal (no respiratory protection)	Asbestos	N/A	N/A	N/A	No respiratory protection	N/A	N/A	N/A	N/A	N/A	1974-02-05	N/A	N/A	N/A	N/A	N/A	N/A	N/A	7.3	N/A	N/A	N/A	N/A	N/A	RELEVANT but sampled time is not available
Aalborg University Hospital	N/A	Asbestos cement manufacturer	36993	9405	108	Manufacturing asbestos products	Asbestos cement factory	Mixing cement of asbestos and water	N/A	N/A	N/A	N/A	Regulatory check requested by Danish authorities	Personal (no respiratory protection)	Asbestos	N/A	N/A	N/A	No respiratory protection	N/A	N/A	N/A	N/A	N/A	1974-02-05	N/A	N/A	N/A	N/A	N/A	N/A	N/A	0.9	N/A	N/A	N/A	N/A	N/A	RELEVANT but sampled time is not available
Aalborg University Hospital	N/A	Asbestos cement manufacturer	36993	9405	108	Manufacturing asbestos products	Asbestos cement factory	Autoclave	N/A	N/A	N/A	N/A	Regulatory check requested by Danish authorities	Personal (no respiratory protection)	Asbestos	N/A	N/A	N/A	No respiratory protection	N/A	N/A	N/A	N/A	N/A	1974-01-30	N/A	N/A	N/A	N/A	N/A	N/A	N/A	0.7	N/A	N/A	N/A	N/A	N/A	RELEVANT but sampled time is not available
Aalborg University Hospital	N/A	Asbestos cement manufacturer	36993	9405	108	Manufacturing asbestos products	Asbestos cement factory	Pouring activity	N/A	N/A	N/A	N/A	Regulatory check requested by Danish authorities	Personal (no respiratory protection)	Asbestos	N/A	N/A	N/A	No respiratory protection	N/A	N/A	N/A	N/A	N/A	1974-01-29	N/A	N/A	N/A	N/A	N/A	N/A	N/A	18.1	N/A	N/A	N/A	N/A	N/A	RELEVANT but sampled time is not available
Aalborg University Hospital	N/A	Asbestos cement manufacturer	36993	9405	108	Cleaning activities	Asbestos cement factory	Cleaning	N/A	N/A	N/A	N/A	Regulatory check requested by Danish authorities	Personal (no respiratory protection)	Asbestos	N/A	N/A	N/A	No respiratory protection	N/A	N/A	N/A	N/A	N/A	1974-01-29	N/A	N/A	N/A	N/A	N/A	N/A	N/A	1.9	N/A	N/A	N/A	N/A	N/A	RELEVANT but sampled time is not available
Aalborg University Hospital	N/A	Asbestos cement manufacturer	36993	9405	108	Manufacturing asbestos products	Asbestos cement factory	Sawing	N/A	N/A	N/A	N/A	Regulatory check requested by Danish authorities	Personal (no respiratory protection)	Asbestos	N/A	N/A	N/A	No respiratory protection	N/A	N/A	N/A	N/A	N/A	1974-01-29	N/A	N/A	N/A	N/A	N/A	N/A	N/A	1	N/A	N/A	N/A	N/A	N/A	RELEVANT but sampled time is not available
Aalborg University Hospital	N/A	Asbestos cement manufacturer	36993	9405	108	Manufacturing asbestos products	Asbestos cement factory	Sawing	N/A	N/A	N/A	N/A	Regulatory check requested by Danish authorities	Personal (no respiratory protection)	Asbestos	N/A	N/A	N/A	No respiratory protection	N/A	N/A	N/A	N/A	N/A	1974-01-29	N/A	N/A	N/A	N/A	N/A	N/A	N/A	5.6	N/A	N/A	N/A	N/A	N/A	RELEVANT but sampled time is not available
Aalborg University Hospital	N/A	Asbestos cement manufacturer	36993	9405	108	Manufacturing asbestos products	Asbestos cement factory	Sawing	N/A	N/A	N/A	N/A	Regulatory check requested by Danish authorities	Personal (no respiratory protection)	Asbestos	N/A	N/A	N/A	No respiratory protection	N/A	N/A	N/A	N/A	N/A	1974-01-29	N/A	N/A	N/A	N/A	N/A	N/A	N/A	3.3	N/A	N/A	N/A	N/A	White solid	RELEVANT but sampled time is not available
Aalborg University Hospital	N/A	Asbestos cement manufacturer	36993	9405	108	Manufacturing asbestos products	Asbestos cement factory	Sawing	N/A	N/A	N/A	N/A	Regulatory check requested by Danish authorities	Personal (no respiratory protection)	Asbestos	N/A	N/A	N/A	No respiratory protection	N/A	N/A	N/A	N/A	N/A	1974-01-31	N/A	N/A	N/A	N/A	N/A	N/A	N/A	1.6	N/A	N/A	N/A	N/A	N/A	RELEVANT but sampled time is not available
Aalborg University Hospital	N/A	Asbestos cement manufacturer	36993	9405	108	Manufacturing asbestos products	Asbestos cement factory	Grinding	N/A	N/A	N/A	N/A	Regulatory check requested by Danish authorities	Personal (no respiratory protection)	Asbestos	N/A	N/A	N/A	No respiratory protection	N/A	N/A	N/A	N/A	N/A	1974-01-29	N/A	N/A	N/A	N/A	N/A	N/A	N/A	2.7	N/A	N/A	N/A	N/A	N/A	RELEVANT but sampled time is not available
Aalborg University Hospital	N/A	Asbestos cement manufacturer	36993	9405	108	Manufacturing asbestos products	Asbestos cement factory	Grinding	N/A	N/A	N/A	N/A	Regulatory check requested by Danish authorities	Personal (no respiratory protection)	Asbestos	N/A	N/A	N/A	No respiratory protection	N/A	N/A	N/A	N/A	N/A	1974-01-29	N/A	N/A	N/A	N/A	N/A	N/A	N/A	3.7	N/A	N/A	N/A	N/A	8 mm. Grey solid	RELEVANT but sampled time is not available
Aalborg University Hospital	N/A	Asbestos cement manufacturer	36993	9405	108	Transport, storage, package asbestos products	Asbestos cement factory	Transport	N/A	N/A	N/A	N/A	Regulatory check requested by Danish authorities	Personal (no respiratory protection)	Asbestos	N/A	N/A	N/A	No respiratory protection	N/A	N/A	N/A	N/A	N/A	1974-01-29	N/A	N/A	N/A	N/A	N/A	N/A	N/A	1.1	N/A	N/A	N/A	N/A	N/A	RELEVANT but sampled time is not available
Aalborg University Hospital	N/A	Asbestos cement manufacturer	36993	9405	108	Manufacturing asbestos products	Asbestos cement factory	N/A	N/A	N/A	N/A	N/A	Regulatory check requested by Danish authorities	Personal (no respiratory protection)	Asbestos	N/A	N/A	N/A	No respiratory protection	N/A	N/A	N/A	N/A	N/A	1974-01-29	N/A	N/A	N/A	N/A	N/A	N/A	N/A	0.9	N/A	N/A	N/A	N/A	N/A	RELEVANT but sampled time is not available
Aalborg University Hospital	N/A	Asbestos cement manufacturer	36993	9405	108	Manufacturing asbestos products	Asbestos cement factory	Mixing	N/A	N/A	N/A	N/A	Regulatory check requested by Danish authorities	Personal (no respiratory protection)	Asbestos	N/A	N/A	N/A	No respiratory protection	N/A	N/A	N/A	N/A	N/A	1974-01-31	N/A	N/A	N/A	N/A	N/A	N/A	N/A	2.2	N/A	N/A	N/A	N/A	N/A	RELEVANT but sampled time is not available
Aalborg University Hospital	N/A	Asbestos cement manufacturer	36993	9405	108	Manufacturing asbestos products	Asbestos cement factory	Mixing	N/A	N/A	N/A	N/A	Regulatory check requested by Danish authorities	Personal (no respiratory protection)	Asbestos	N/A	N/A	N/A	No respiratory protection	N/A	N/A	N/A	N/A	N/A	1974-01-31	N/A	N/A	N/A	N/A	N/A	N/A	N/A	0.8	N/A	N/A	N/A	N/A	N/A	RELEVANT but sampled time is not available
Aalborg University Hospital	N/A	Asbestos cement manufacturer	36993	9405	108	Transport, storage, package asbestos products	Asbestos cement factory	Transport	N/A	N/A	N/A	N/A	Regulatory check requested by Danish authorities	Personal (no respiratory protection)	Asbestos	N/A	N/A	N/A	No respiratory protection	N/A	N/A	N/A	N/A	N/A	1974-01-31	N/A	N/A	N/A	N/A	N/A	N/A	N/A	0.3	N/A	N/A	N/A	N/A	N/A	RELEVANT but sampled time is not available
Aalborg University Hospital	N/A	Asbestos cement manufacturer	36993	9405	108	Transport, storage, package asbestos products	Asbestos cement factory	Transport	N/A	N/A	N/A	N/A	Regulatory check requested by Danish authorities	Personal (no respiratory protection)	Asbestos	N/A	N/A	N/A	No respiratory protection	N/A	N/A	N/A	N/A	N/A	1974-01-30	N/A	N/A	N/A	N/A	N/A	N/A	N/A	0.2	N/A	N/A	N/A	N/A	N/A	RELEVANT but sampled time is not available
Aalborg University Hospital	N/A	Asbestos cement manufacturer	36993	9405	108	Manufacturing asbestos products	Asbestos cement factory	N/A	N/A	N/A	N/A	N/A	Regulatory check requested by Danish authorities	Personal (no respiratory protection)	Asbestos	N/A	N/A	N/A	No respiratory protection	N/A	N/A	N/A	N/A	N/A	1974-01-30	N/A	N/A	N/A	N/A	N/A	N/A	N/A	2.6	N/A	N/A	N/A	N/A	N/A	RELEVANT but sampled time is not available
Aalborg University Hospital	N/A	Asbestos cement manufacturer	36993	9405	108	Manufacturing asbestos products	Asbestos cement factory	Assembly line	N/A	N/A	N/A	N/A	Regulatory check requested by Danish authorities	Personal (no respiratory protection)	Asbestos	N/A	N/A	N/A	No respiratory protection	N/A	N/A	N/A	N/A	N/A	1974-01-30	N/A	N/A	N/A	N/A	N/A	N/A	N/A	0.2	N/A	N/A	N/A	N/A	N/A	RELEVANT but sampled time is not available
Aalborg University Hospital	N/A	Asbestos cement manufacturer	36993	9405	108	Manufacturing asbestos products	Asbestos cement factory	Mixing	N/A	N/A	N/A	N/A	Regulatory check requested by Danish authorities	Personal (no respiratory protection)	Asbestos	N/A	N/A	N/A	No respiratory protection	N/A	N/A	N/A	N/A	N/A	1974-01-30	N/A	N/A	N/A	N/A	N/A	N/A	N/A	2	N/A	N/A	N/A	N/A	N/A	RELEVANT but sampled time is not available
Aalborg University Hospital	N/A	Asbestos cement manufacturer	36993	9405	108	Manufacturing asbestos products	Asbestos cement factory	Sawing	N/A	N/A	N/A	N/A	Regulatory check requested by Danish authorities	Personal (no respiratory protection)	Asbestos	N/A	N/A	N/A	No respiratory protection	N/A	N/A	N/A	N/A	N/A	1974-01-30	N/A	N/A	N/A	N/A	N/A	N/A	N/A	0.6	N/A	N/A	N/A	N/A	N/A	RELEVANT but sampled time is not available
Aalborg University Hospital	N/A	Asbestos cement manufacturer	36993	9405	108	Manufacturing asbestos products	Asbestos cement factory	Production of air shafts	N/A	N/A	N/A	N/A	Regulatory check requested by Danish authorities	Personal (no respiratory protection)	Asbestos	N/A	N/A	N/A	No respiratory protection	N/A	N/A	N/A	N/A	N/A	1974-01-29	N/A	N/A	N/A	N/A	N/A	N/A	N/A	0.3	N/A	N/A	N/A	N/A	N/A	RELEVANT but sampled time is not available
Aalborg University Hospital	N/A	Asbestos cement manufacturer	36993	9405	108	Manufacturing asbestos products	Asbestos cement factory	Bending	N/A	N/A	N/A	N/A	Regulatory check requested by Danish authorities	Personal (no respiratory protection)	Asbestos	N/A	N/A	N/A	No respiratory protection	N/A	N/A	N/A	N/A	N/A	1974-01-29	N/A	N/A	N/A	N/A	N/A	N/A	N/A	1.7	N/A	N/A	N/A	N/A	N/A	RELEVANT but sampled time is not available
Aalborg University Hospital	N/A	Asbestos cement manufacturer	36993	9405	108	Manufacturing asbestos products	Asbestos cement factory	Diverse products	N/A	N/A	N/A	N/A	Regulatory check requested by Danish authorities	Personal (no respiratory protection)	Asbestos	N/A	N/A	N/A	No respiratory protection	N/A	N/A	N/A	N/A	N/A	1974-01-29	N/A	N/A	N/A	N/A	N/A	N/A	N/A	0.2	N/A	N/A	N/A	N/A	N/A	RELEVANT but sampled time is not available
Aalborg University Hospital	N/A	Asbestos cement manufacturer	36993	9405	108	Manufacturing asbestos products	Asbestos cement factory	Handling	N/A	N/A	N/A	N/A	Regulatory check requested by Danish authorities	Personal (no respiratory protection)	Asbestos	N/A	N/A	N/A	No respiratory protection	N/A	N/A	N/A	N/A	N/A	1974-01-30	N/A	N/A	N/A	N/A	N/A	N/A	N/A	0.2	N/A	N/A	N/A	N/A	N/A	RELEVANT but sampled time is not available
Aalborg University Hospital	N/A	Asbestos cement manufacturer	36993	9405	108	Manufacturing asbestos products	Asbestos cement factory	Moulding	N/A	N/A	N/A	N/A	Regulatory check requested by Danish authorities	Personal (no respiratory protection)	Asbestos	N/A	N/A	N/A	No respiratory protection	N/A	N/A	N/A	N/A	N/A	1974-01-30	N/A	N/A	N/A	N/A	N/A	N/A	N/A	0.3	N/A	N/A	N/A	N/A	N/A	RELEVANT but sampled time is not available
Aalborg University Hospital	N/A	Asbestos cement manufacturer	36993	9405	108	Manufacturing asbestos products	Asbestos cement factory	Grinding	N/A	N/A	N/A	N/A	Regulatory check requested by Danish authorities	Personal (no respiratory protection)	Asbestos	N/A	N/A	N/A	No respiratory protection	N/A	N/A	N/A	N/A	N/A	1974-01-30	N/A	N/A	N/A	N/A	N/A	N/A	N/A	14.1	N/A	N/A	N/A	N/A	N/A	RELEVANT but sampled time is not available
Aalborg University Hospital	N/A	Asbestos cement manufacturer	36993	9405	108	Manufacturing asbestos products	Asbestos cement factory	Grinding	N/A	N/A	N/A	N/A	Regulatory check requested by Danish authorities	Personal (no respiratory protection)	Asbestos	N/A	N/A	N/A	No respiratory protection	N/A	N/A	N/A	N/A	N/A	1974-01-30	N/A	N/A	N/A	N/A	N/A	N/A	N/A	6.2	N/A	N/A	N/A	N/A	N/A	RELEVANT but sampled time is not available
Aalborg University Hospital	N/A	Asbestos cement manufacturer	36993	9405	108	Manufacturing asbestos products	Asbestos cement factory	Glueing	N/A	N/A	N/A	N/A	Regulatory check requested by Danish authorities	Personal (no respiratory protection)	Asbestos	N/A	N/A	N/A	No respiratory protection	N/A	N/A	N/A	N/A	N/A	1974-01-30	N/A	N/A	N/A	N/A	N/A	N/A	N/A	5.4	N/A	N/A	N/A	N/A	N/A	RELEVANT but sampled time is not available
Aalborg University Hospital	N/A	Asbestos cement manufacturer	36993	9405	108	Manufacturing asbestos products	Asbestos cement factory	Sawing	N/A	N/A	N/A	N/A	Regulatory check requested by Danish authorities	Personal (no respiratory protection)	Asbestos	N/A	N/A	N/A	No respiratory protection	N/A	N/A	N/A	N/A	N/A	1974-01-30	N/A	N/A	N/A	N/A	N/A	N/A	N/A	2.7	N/A	N/A	N/A	N/A	N/A	RELEVANT but sampled time is not available
Aalborg University Hospital	N/A	Asbestos cement manufacturer	36993	9405	108	Manufacturing asbestos products	Asbestos cement factory	Sawing	N/A	N/A	N/A	N/A	Regulatory check requested by Danish authorities	Personal (no respiratory protection)	Asbestos	N/A	N/A	N/A	No respiratory protection	N/A	N/A	N/A	N/A	N/A	1974-01-30	N/A	N/A	N/A	N/A	N/A	N/A	N/A	5	N/A	N/A	N/A	N/A	N/A	RELEVANT but sampled time is not available
Aalborg University Hospital	N/A	Asbestos cement manufacturer	36993	9405	108	Manufacturing asbestos products	Asbestos cement factory	Sawing	N/A	N/A	N/A	N/A	Regulatory check requested by Danish authorities	Personal (no respiratory protection)	Asbestos	N/A	N/A	N/A	No respiratory protection	N/A	N/A	N/A	N/A	N/A	1974-01-30	N/A	N/A	N/A	N/A	N/A	N/A	N/A	2.3	N/A	N/A	N/A	N/A	N/A	RELEVANT but sampled time is not available
Aalborg University Hospital	N/A	Asbestos cement manufacturer	36993	9405	108	Manufacturing asbestos products	Asbestos cement factory	Handling	N/A	N/A	N/A	N/A	Regulatory check requested by Danish authorities	Personal (no respiratory protection)	Asbestos	N/A	N/A	N/A	No respiratory protection	N/A	N/A	N/A	N/A	N/A	1974-01-30	N/A	N/A	N/A	N/A	N/A	N/A	N/A	6.3	N/A	N/A	N/A	N/A	N/A	RELEVANT but sampled time is not available
Aalborg University Hospital	N/A	Asbestos cement manufacturer	36993	9405	108	Transport, storage, package asbestos products	Asbestos cement factory	Transport	N/A	N/A	N/A	N/A	Regulatory check requested by Danish authorities	Personal (no respiratory protection)	Asbestos	N/A	N/A	N/A	No respiratory protection	N/A	N/A	N/A	N/A	N/A	1974-01-30	N/A	N/A	N/A	N/A	N/A	N/A	N/A	2.4	N/A	N/A	N/A	N/A	N/A	RELEVANT but sampled time is not available
Aalborg University Hospital	N/A	Asbestos cement manufacturer	36993	9405	108	Manufacturing asbestos products	Asbestos cement factory	Assembly line	N/A	N/A	N/A	N/A	Regulatory check requested by Danish authorities	Personal (no respiratory protection)	Asbestos	N/A	N/A	N/A	No respiratory protection	N/A	N/A	N/A	N/A	N/A	1974-03-06	N/A	N/A	N/A	N/A	N/A	N/A	N/A	0.7	N/A	N/A	N/A	N/A	Water spray	RELEVANT but sampled time is not available
Aalborg University Hospital	N/A	Asbestos cement manufacturer	36993	9405	108	Manufacturing asbestos products	Asbestos cement factory	Machining	N/A	N/A	N/A	N/A	Regulatory check requested by Danish authorities	Personal (no respiratory protection)	Asbestos	N/A	N/A	N/A	No respiratory protection	N/A	N/A	N/A	N/A	N/A	1974-03-06	N/A	N/A	N/A	N/A	N/A	N/A	N/A	0.9	N/A	N/A	N/A	N/A	N/A	RELEVANT but sampled time is not available
Aalborg University Hospital	N/A	Asbestos cement manufacturer	36993	9405	108	Manufacturing asbestos products	Asbestos cement factory	Assembly line	N/A	N/A	N/A	N/A	Regulatory check requested by Danish authorities	Personal (no respiratory protection)	Asbestos	N/A	N/A	N/A	No respiratory protection	N/A	N/A	N/A	N/A	N/A	1974-03-06	N/A	N/A	N/A	N/A	N/A	N/A	N/A	0.8	N/A	N/A	N/A	N/A	Water spray	RELEVANT but sampled time is not available
Aalborg University Hospital	N/A	Asbestos cement manufacturer	36993	9405	108	Manufacturing asbestos products	Asbestos cement factory	Machining	N/A	N/A	N/A	N/A	Regulatory check requested by Danish authorities	Personal (no respiratory protection)	Asbestos	N/A	N/A	N/A	No respiratory protection	N/A	N/A	N/A	N/A	N/A	1974-03-06	N/A	N/A	N/A	N/A	N/A	N/A	N/A	1.3	N/A	N/A	N/A	N/A	N/A	RELEVANT but sampled time is not available
Aalborg University Hospital	N/A	Asbestos cement manufacturer	36993	9405	108	Manufacturing asbestos products	Asbestos cement factory	Assembly line	N/A	N/A	N/A	N/A	Regulatory check requested by Danish authorities	Personal (no respiratory protection)	Asbestos	N/A	N/A	N/A	No respiratory protection	N/A	N/A	N/A	N/A	N/A	1974-03-06	N/A	N/A	N/A	N/A	N/A	N/A	N/A	0.2	N/A	N/A	N/A	N/A	N/A	RELEVANT but sampled time is not available
Aalborg University Hospital	N/A	Asbestos cement manufacturer	36993	9405	108	Manufacturing asbestos products	Asbestos cement factory	Machining	N/A	N/A	N/A	N/A	Regulatory check requested by Danish authorities	Personal (no respiratory protection)	Asbestos	N/A	N/A	N/A	No respiratory protection	N/A	N/A	N/A	N/A	N/A	1974-03-06	N/A	N/A	N/A	N/A	N/A	N/A	N/A	0.2	N/A	N/A	N/A	N/A	N/A	RELEVANT but sampled time is not available
Aalborg University Hospital	N/A	Asbestos cement manufacturer	36993	9405	108	Manufacturing asbestos products	Asbestos cement factory	Assembly line	N/A	N/A	N/A	N/A	Regulatory check requested by Danish authorities	Personal (no respiratory protection)	Asbestos	N/A	N/A	N/A	No respiratory protection	N/A	N/A	N/A	N/A	N/A	1974-03-06	N/A	N/A	N/A	N/A	N/A	N/A	N/A	0.2	N/A	N/A	N/A	N/A	N/A	RELEVANT but sampled time is not available
Aalborg University Hospital	N/A	Asbestos cement manufacturer	36993	9405	108	Manufacturing asbestos products	Asbestos cement factory	Machining	N/A	N/A	N/A	N/A	Regulatory check requested by Danish authorities	Personal (no respiratory protection)	Asbestos	N/A	N/A	N/A	No respiratory protection	N/A	N/A	N/A	N/A	N/A	1974-03-06	N/A	N/A	N/A	N/A	N/A	N/A	N/A	0.4	N/A	N/A	N/A	N/A	N/A	RELEVANT but sampled time is not available
Aalborg University Hospital	N/A	Asbestos cement manufacturer	36993	9405	108	Manufacturing asbestos products	Asbestos cement factory	Mixing cement of asbestos and water	N/A	N/A	N/A	N/A	Regulatory check requested by Danish authorities	Personal (no respiratory protection)	Asbestos	N/A	N/A	N/A	No respiratory protection	N/A	N/A	N/A	N/A	N/A	1974-05-02	N/A	N/A	N/A	N/A	N/A	N/A	N/A	2.6	N/A	N/A	N/A	N/A	N/A	RELEVANT but sampled time is not available
Aalborg University Hospital	N/A	Asbestos cement manufacturer	36993	9405	108	Manufacturing asbestos products	Asbestos cement factory	Machining	N/A	N/A	N/A	N/A	Regulatory check requested by Danish authorities	Personal (no respiratory protection)	Asbestos	N/A	N/A	N/A	No respiratory protection	N/A	N/A	N/A	N/A	N/A	1974-05-02	N/A	N/A	N/A	N/A	N/A	N/A	N/A	2.4	N/A	N/A	N/A	N/A	N/A	RELEVANT but sampled time is not available
Aalborg University Hospital	N/A	Asbestos cement manufacturer	36993	9405	108	Manufacturing asbestos products	Asbestos cement factory	Assembly line	N/A	N/A	N/A	N/A	Regulatory check requested by Danish authorities	Personal (no respiratory protection)	Asbestos	N/A	N/A	N/A	No respiratory protection	N/A	N/A	N/A	N/A	N/A	1974-05-02	N/A	N/A	N/A	N/A	N/A	N/A	N/A	0.6	N/A	N/A	N/A	N/A	N/A	RELEVANT but sampled time is not available
Aalborg University Hospital	N/A	Asbestos cement manufacturer	36993	9405	108	Manufacturing asbestos products	Asbestos cement factory	Moulding	N/A	N/A	N/A	N/A	Regulatory check requested by Danish authorities	Personal (no respiratory protection)	Asbestos	N/A	N/A	N/A	No respiratory protection	N/A	N/A	N/A	N/A	N/A	1974-05-02	N/A	N/A	N/A	N/A	N/A	N/A	N/A	0.1	N/A	N/A	N/A	N/A	N/A	RELEVANT but sampled time is not available
Aalborg University Hospital	N/A	Asbestos cement manufacturer	36993	9405	1841	Manufacturing asbestos products	Asbestos cement factory	Machining	N/A	N/A	N/A	N/A	Regulatory check requested by Danish authorities	Personal (no respiratory protection)	Asbestos	N/A	N/A	N/A	No respiratory protection	N/A	N/A	N/A	N/A	N/A	1974-04-30	N/A	N/A	N/A	N/A	N/A	N/A	N/A	0.3	N/A	N/A	N/A	N/A	N/A	RELEVANT but sampled time is not available
Aalborg University Hospital	N/A	Asbestos cement manufacturer	36993	9405	1841	Manufacturing asbestos products	Asbestos cement factory	Assembly line	N/A	N/A	N/A	N/A	Regulatory check requested by Danish authorities	Personal (no respiratory protection)	Asbestos	N/A	N/A	N/A	No respiratory protection	N/A	N/A	N/A	N/A	N/A	1974-04-30	N/A	N/A	N/A	N/A	N/A	N/A	N/A	0.2	N/A	N/A	N/A	N/A	N/A	RELEVANT but sampled time is not available
Aalborg University Hospital	N/A	Asbestos cement manufacturer	36993	9405	108	Manufacturing asbestos products	Asbestos cement factory	Moulding	N/A	N/A	N/A	N/A	Regulatory check requested by Danish authorities	Personal (no respiratory protection)	Asbestos	N/A	N/A	N/A	No respiratory protection	N/A	N/A	N/A	N/A	N/A	1974-04-30	N/A	N/A	N/A	N/A	N/A	N/A	N/A	0.2	N/A	N/A	N/A	N/A	N/A	RELEVANT but sampled time is not available
Aalborg University Hospital	N/A	Asbestos cement manufacturer	36993	9405	108	Manufacturing asbestos products	Asbestos cement factory	Machining	N/A	N/A	N/A	N/A	Regulatory check requested by Danish authorities	Personal (no respiratory protection)	Asbestos	N/A	N/A	N/A	No respiratory protection	N/A	N/A	N/A	N/A	N/A	1974-04-30	N/A	N/A	N/A	N/A	N/A	N/A	N/A	1.1	N/A	N/A	N/A	N/A	N/A	RELEVANT but sampled time is not available
Aalborg University Hospital	N/A	Asbestos cement manufacturer	36993	9405	108	Manufacturing asbestos products	Asbestos cement factory	Assembly line	N/A	N/A	N/A	N/A	Regulatory check requested by Danish authorities	Personal (no respiratory protection)	Asbestos	N/A	N/A	N/A	No respiratory protection	N/A	N/A	N/A	N/A	N/A	1974-04-30	N/A	N/A	N/A	N/A	N/A	N/A	N/A	1.2	N/A	N/A	N/A	N/A	N/A	RELEVANT but sampled time is not available
Aalborg University Hospital	N/A	Asbestos cement manufacturer	36993	9405	108	Manufacturing asbestos products	Asbestos cement factory	Machining	N/A	N/A	N/A	N/A	Regulatory check requested by Danish authorities	Personal (no respiratory protection)	Asbestos	N/A	N/A	N/A	No respiratory protection	N/A	N/A	N/A	N/A	N/A	1974-04-30	N/A	N/A	N/A	N/A	N/A	N/A	N/A	0.6	N/A	N/A	N/A	N/A	N/A	RELEVANT but sampled time is not available
Aalborg University Hospital	N/A	Asbestos cement manufacturer	36993	9405	1801	Manufacturing asbestos products	Asbestos cement factory	Assembly line	N/A	N/A	N/A	N/A	Regulatory check requested by Danish authorities	Personal (no respiratory protection)	Asbestos	N/A	N/A	N/A	No respiratory protection	N/A	N/A	N/A	N/A	N/A	1974-04-30	N/A	N/A	N/A	N/A	N/A	N/A	N/A	0.4	N/A	N/A	N/A	N/A	N/A	RELEVANT but sampled time is not available
Aalborg University Hospital	N/A	Asbestos cement manufacturer	36993	9405	1801	Manufacturing asbestos products	Asbestos cement factory	Machining	N/A	N/A	N/A	N/A	Regulatory check requested by Danish authorities	Personal (no respiratory protection)	Asbestos	N/A	N/A	N/A	No respiratory protection	N/A	N/A	N/A	N/A	N/A	1974-04-30	N/A	N/A	N/A	N/A	N/A	N/A	N/A	0.4	N/A	N/A	N/A	N/A	N/A	RELEVANT but sampled time is not available
Aalborg University Hospital	N/A	Asbestos cement manufacturer	36993	9405	108	Manufacturing asbestos products	Asbestos cement factory	Assembly line	N/A	N/A	N/A	N/A	Regulatory check requested by Danish authorities	Personal (no respiratory protection)	Asbestos	N/A	N/A	N/A	No respiratory protection	N/A	N/A	N/A	N/A	N/A	1974-04-30	N/A	N/A	N/A	N/A	N/A	N/A	N/A	0.2	N/A	N/A	N/A	N/A	N/A	RELEVANT but sampled time is not available
Aalborg University Hospital	N/A	Asbestos cement manufacturer	36993	9405	1813	Manufacturing asbestos products	Asbestos cement factory	Moulding	N/A	N/A	N/A	N/A	Regulatory check requested by Danish authorities	Personal (no respiratory protection)	Asbestos	N/A	N/A	N/A	No respiratory protection	N/A	N/A	N/A	N/A	N/A	1974-04-30	N/A	N/A	N/A	N/A	N/A	N/A	N/A	0.2	N/A	N/A	N/A	N/A	N/A	RELEVANT but sampled time is not available
Aalborg University Hospital	N/A	Asbestos cement manufacturer	36993	9405	1813	Manufacturing asbestos products	Asbestos cement factory	Machining	N/A	N/A	N/A	N/A	Regulatory check requested by Danish authorities	Personal (no respiratory protection)	Asbestos	N/A	N/A	N/A	No respiratory protection	N/A	N/A	N/A	N/A	N/A	1974-04-30	N/A	N/A	N/A	N/A	N/A	N/A	N/A	0.5	N/A	N/A	N/A	N/A	N/A	RELEVANT but sampled time is not available
Aalborg University Hospital	N/A	Asbestos cement manufacturer	36993	9405	108	Manufacturing asbestos products	Asbestos cement factory	Assembly line	N/A	N/A	N/A	N/A	Regulatory check requested by Danish authorities	Personal (no respiratory protection)	Asbestos	N/A	N/A	N/A	No respiratory protection	N/A	N/A	N/A	N/A	N/A	1974-04-30	N/A	N/A	N/A	N/A	N/A	N/A	N/A	0.9	N/A	N/A	N/A	N/A	N/A	RELEVANT but sampled time is not available
Aalborg University Hospital	N/A	Asbestos cement manufacturer	36993	9405	108	Manufacturing asbestos products	Asbestos cement factory	Moulding	N/A	N/A	N/A	N/A	Regulatory check requested by Danish authorities	Personal (no respiratory protection)	Asbestos	N/A	N/A	N/A	No respiratory protection	N/A	N/A	N/A	N/A	N/A	1974-05-03	N/A	N/A	N/A	N/A	N/A	N/A	N/A	0.7	N/A	N/A	N/A	N/A	N/A	RELEVANT but sampled time is not available
Aalborg University Hospital	N/A	Asbestos cement manufacturer	36993	9405	108	Manufacturing asbestos products	Asbestos cement factory	Moulding	N/A	N/A	N/A	N/A	Regulatory check requested by Danish authorities	Personal (no respiratory protection)	Asbestos	N/A	N/A	N/A	No respiratory protection	N/A	N/A	N/A	N/A	N/A	1974-05-03	N/A	N/A	N/A	N/A	N/A	N/A	N/A	0.2	N/A	N/A	N/A	N/A	N/A	RELEVANT but sampled time is not available
Aalborg University Hospital	N/A	Asbestos cement manufacturer	36993	9405	108	Manufacturing asbestos products	Asbestos cement factory	Mixing cement of asbestos and water	N/A	N/A	N/A	N/A	Regulatory check requested by Danish authorities	Personal (no respiratory protection)	Asbestos	N/A	N/A	N/A	No respiratory protection	N/A	N/A	N/A	N/A	N/A	1974-05-03	N/A	N/A	N/A	N/A	N/A	N/A	N/A	4.4	N/A	N/A	N/A	N/A	N/A	RELEVANT but sampled time is not available
Aalborg University Hospital	N/A	Asbestos cement manufacturer	36993	9405	108	Manufacturing asbestos products	Asbestos cement factory	Autoclave	N/A	N/A	N/A	N/A	Regulatory check requested by Danish authorities	Personal (no respiratory protection)	Asbestos	N/A	N/A	N/A	No respiratory protection	N/A	N/A	N/A	N/A	N/A	1974-04-30	N/A	N/A	N/A	N/A	N/A	N/A	N/A	0.4	N/A	N/A	N/A	N/A	N/A	RELEVANT but sampled time is not available
Aalborg University Hospital	N/A	Asbestos cement manufacturer	36993	9405	108	Cleaning activities	Asbestos cement factory	Cleaning	N/A	N/A	N/A	N/A	Regulatory check requested by Danish authorities	Personal (no respiratory protection)	Asbestos	N/A	N/A	N/A	No respiratory protection	N/A	N/A	N/A	N/A	N/A	1974-04-30	N/A	N/A	N/A	N/A	N/A	N/A	N/A	2.4	N/A	N/A	N/A	N/A	N/A	RELEVANT but sampled time is not available
Aalborg University Hospital	N/A	Asbestos cement manufacturer	36993	9405	108	Manufacturing asbestos products	Asbestos cement factory	Sawing	N/A	N/A	N/A	N/A	Regulatory check requested by Danish authorities	Personal (no respiratory protection)	Asbestos	N/A	N/A	N/A	No respiratory protection	N/A	N/A	N/A	N/A	N/A	1974-05-02	N/A	N/A	N/A	N/A	N/A	N/A	N/A	0.9	N/A	N/A	N/A	N/A	N/A	RELEVANT but sampled time is not available
Aalborg University Hospital	N/A	Asbestos cement manufacturer	36993	9405	108	Manufacturing asbestos products	Asbestos cement factory	Sawing	N/A	N/A	N/A	N/A	Regulatory check requested by Danish authorities	Personal (no respiratory protection)	Asbestos	N/A	N/A	N/A	No respiratory protection	N/A	N/A	N/A	N/A	N/A	1974-05-02	N/A	N/A	N/A	N/A	N/A	N/A	N/A	2.1	N/A	N/A	N/A	N/A	N/A	RELEVANT but sampled time is not available
Aalborg University Hospital	N/A	Asbestos cement manufacturer	36993	9405	108	Manufacturing asbestos products	Asbestos cement factory	Sawing	N/A	N/A	N/A	N/A	Regulatory check requested by Danish authorities	Personal (no respiratory protection)	Asbestos	N/A	N/A	N/A	No respiratory protection	N/A	N/A	N/A	N/A	N/A	1974-05-02	N/A	N/A	N/A	N/A	N/A	N/A	N/A	2.8	N/A	N/A	N/A	N/A	N/A	RELEVANT but sampled time is not available
Aalborg University Hospital	N/A	Asbestos cement manufacturer	36993	9405	1801	Manufacturing asbestos products	Asbestos cement factory	Sawing	N/A	N/A	N/A	N/A	Regulatory check requested by Danish authorities	Personal (no respiratory protection)	Asbestos	N/A	N/A	N/A	No respiratory protection	N/A	N/A	N/A	N/A	N/A	1974-05-02	N/A	N/A	N/A	N/A	N/A	N/A	N/A	1.9	N/A	N/A	N/A	N/A	N/A	RELEVANT but sampled time is not available
Aalborg University Hospital	N/A	Asbestos cement manufacturer	36993	9405	1801	Manufacturing asbestos products	Asbestos cement factory	Grinding	N/A	N/A	N/A	N/A	Regulatory check requested by Danish authorities	Personal (no respiratory protection)	Asbestos	N/A	N/A	N/A	No respiratory protection	N/A	N/A	N/A	N/A	N/A	1974-05-02	N/A	N/A	N/A	N/A	N/A	N/A	N/A	0.6	N/A	N/A	N/A	N/A	N/A	RELEVANT but sampled time is not available
Aalborg University Hospital	N/A	Asbestos cement manufacturer	36993	9405	1801	Manufacturing asbestos products	Asbestos cement factory	Grinding	N/A	N/A	N/A	N/A	Regulatory check requested by Danish authorities	Personal (no respiratory protection)	Asbestos	N/A	N/A	N/A	No respiratory protection	N/A	N/A	N/A	N/A	N/A	1974-05-02	N/A	N/A	N/A	N/A	N/A	N/A	N/A	1.2	N/A	N/A	N/A	N/A	N/A	RELEVANT but sampled time is not available
Aalborg University Hospital	N/A	Asbestos cement manufacturer	36993	9405	1801	Manufacturing asbestos products	Asbestos cement factory	N/A	N/A	N/A	N/A	N/A	Regulatory check requested by Danish authorities	Personal (no respiratory protection)	Asbestos	N/A	N/A	N/A	No respiratory protection	N/A	N/A	N/A	N/A	N/A	1974-05-02	N/A	N/A	N/A	N/A	N/A	N/A	N/A	0.6	N/A	N/A	N/A	N/A	N/A	RELEVANT but sampled time is not available
Aalborg University Hospital	N/A	Asbestos cement manufacturer	36993	9405	1801	Manufacturing asbestos products	Asbestos cement factory	N/A	N/A	N/A	N/A	N/A	Regulatory check requested by Danish authorities	Personal (no respiratory protection)	Asbestos	N/A	N/A	N/A	No respiratory protection	N/A	N/A	N/A	N/A	N/A	1974-05-02	N/A	N/A	N/A	N/A	N/A	N/A	N/A	0.4	N/A	N/A	N/A	N/A	N/A	RELEVANT but sampled time is not available
Aalborg University Hospital	N/A	Asbestos cement manufacturer	36993	9405	1801	Manufacturing asbestos products	Asbestos cement factory	N/A	N/A	N/A	N/A	N/A	Regulatory check requested by Danish authorities	Personal (no respiratory protection)	Asbestos	N/A	N/A	N/A	No respiratory protection	N/A	N/A	N/A	N/A	N/A	1974-05-08	N/A	N/A	N/A	N/A	N/A	N/A	N/A	0.2	N/A	N/A	N/A	N/A	N/A	RELEVANT but sampled time is not available
Aalborg University Hospital	N/A	Asbestos cement manufacturer	36993	9405	1801	Manufacturing asbestos products	Asbestos cement factory	Bending	N/A	N/A	N/A	N/A	Regulatory check requested by Danish authorities	Personal (no respiratory protection)	Asbestos	N/A	N/A	N/A	No respiratory protection	N/A	N/A	N/A	N/A	N/A	1974-05-08	N/A	N/A	N/A	N/A	N/A	N/A	N/A	0.3	N/A	N/A	N/A	N/A	N/A	RELEVANT but sampled time is not available
Aalborg University Hospital	N/A	Asbestos cement manufacturer	36993	9405	1801	Manufacturing asbestos products	Asbestos cement factory	Production of flower box	N/A	N/A	N/A	N/A	Regulatory check requested by Danish authorities	Personal (no respiratory protection)	Asbestos	N/A	N/A	N/A	No respiratory protection	N/A	N/A	N/A	N/A	N/A	1974-05-08	N/A	N/A	N/A	N/A	N/A	N/A	N/A	0.1	N/A	N/A	N/A	N/A	N/A	RELEVANT but sampled time is not available
Aalborg University Hospital	N/A	Asbestos cement manufacturer	36993	9405	1801	Transport, storage, package asbestos products	Asbestos cement factory	Transport	N/A	N/A	N/A	N/A	Regulatory check requested by Danish authorities	Personal (no respiratory protection)	Asbestos	N/A	N/A	N/A	No respiratory protection	N/A	N/A	N/A	N/A	N/A	1974-05-03	N/A	N/A	N/A	N/A	N/A	N/A	N/A	0.8	N/A	N/A	N/A	N/A	N/A	RELEVANT but sampled time is not available
Aalborg University Hospital	N/A	Asbestos cement manufacturer	36993	9405	1801	Manufacturing asbestos products	Asbestos cement factory	N/A	N/A	N/A	N/A	N/A	Regulatory check requested by Danish authorities	Personal (no respiratory protection)	Asbestos	N/A	N/A	N/A	No respiratory protection	N/A	N/A	N/A	N/A	N/A	1974-05-03	N/A	N/A	N/A	N/A	N/A	N/A	N/A	0.9	N/A	N/A	N/A	N/A	N/A	RELEVANT but sampled time is not available
Aalborg University Hospital	N/A	Asbestos cement manufacturer	36993	9405	1801	Manufacturing asbestos products	Asbestos cement factory	Mixing	N/A	N/A	N/A	N/A	Regulatory check requested by Danish authorities	Personal (no respiratory protection)	Asbestos	N/A	N/A	N/A	No respiratory protection	N/A	N/A	N/A	N/A	N/A	1974-05-03	N/A	N/A	N/A	N/A	N/A	N/A	N/A	1.2	N/A	N/A	N/A	N/A	N/A	RELEVANT but sampled time is not available
Aalborg University Hospital	N/A	Asbestos cement manufacturer	36993	9405	1801	Manufacturing asbestos products	Asbestos cement factory	Mixing	N/A	N/A	N/A	N/A	Regulatory check requested by Danish authorities	Personal (no respiratory protection)	Asbestos	N/A	N/A	N/A	No respiratory protection	N/A	N/A	N/A	N/A	N/A	1974-05-03	N/A	N/A	N/A	N/A	N/A	N/A	N/A	1.9	N/A	N/A	N/A	N/A	N/A	RELEVANT but sampled time is not available
Aalborg University Hospital	N/A	Asbestos cement manufacturer	36993	9405	108	Transport, storage, package asbestos products	Asbestos cement factory	Transport	N/A	N/A	N/A	N/A	Regulatory check requested by Danish authorities	Personal (no respiratory protection)	Asbestos	N/A	N/A	N/A	No respiratory protection	N/A	N/A	N/A	N/A	N/A	1974-05-03	N/A	N/A	N/A	N/A	N/A	N/A	N/A	0.1	N/A	N/A	N/A	N/A	N/A	RELEVANT but sampled time is not available
Aalborg University Hospital	N/A	Asbestos cement manufacturer	36993	9405	108	Transport, storage, package asbestos products	Asbestos cement factory	Transport	N/A	N/A	N/A	N/A	Regulatory check requested by Danish authorities	Personal (no respiratory protection)	Asbestos	N/A	N/A	N/A	No respiratory protection	N/A	N/A	N/A	N/A	N/A	1974-05-02	N/A	N/A	N/A	N/A	N/A	N/A	N/A	0.2	N/A	N/A	N/A	N/A	N/A	RELEVANT but sampled time is not available
Aalborg University Hospital	N/A	Asbestos cement manufacturer	36993	9405	108	Manufacturing asbestos products	Asbestos cement factory	N/A	N/A	N/A	N/A	N/A	Regulatory check requested by Danish authorities	Personal (no respiratory protection)	Asbestos	N/A	N/A	N/A	No respiratory protection	N/A	N/A	N/A	N/A	N/A	1974-05-02	N/A	N/A	N/A	N/A	N/A	N/A	N/A	0.7	N/A	N/A	N/A	N/A	N/A	RELEVANT but sampled time is not available
Aalborg University Hospital	N/A	Asbestos cement manufacturer	36993	9405	108	Manufacturing asbestos products	Asbestos cement factory	Sawing	N/A	N/A	N/A	N/A	Regulatory check requested by Danish authorities	Personal (no respiratory protection)	Asbestos	N/A	N/A	N/A	No respiratory protection	N/A	N/A	N/A	N/A	N/A	1974-05-07	N/A	N/A	N/A	N/A	N/A	N/A	N/A	2.8	N/A	N/A	N/A	N/A	N/A	RELEVANT but sampled time is not available
Aalborg University Hospital	N/A	Asbestos cement manufacturer	36993	9405	108	Manufacturing asbestos products	Asbestos cement factory	Sawing	N/A	N/A	N/A	N/A	Regulatory check requested by Danish authorities	Personal (no respiratory protection)	Asbestos	N/A	N/A	N/A	No respiratory protection	N/A	N/A	N/A	N/A	N/A	1974-05-07	N/A	N/A	N/A	N/A	N/A	N/A	N/A	4	N/A	N/A	N/A	N/A	N/A	RELEVANT but sampled time is not available
Aalborg University Hospital	N/A	Asbestos cement manufacturer	36993	9405	108	Manufacturing asbestos products	Asbestos cement factory	Assembly line	N/A	N/A	N/A	N/A	Regulatory check requested by Danish authorities	Personal (no respiratory protection)	Asbestos	N/A	Mechanical ventilation	Mechanical ventilation	No respiratory protection	N/A	N/A	N/A	N/A	N/A	1981-05-22	12:25:00	N/A	N/A	N/A	N/A	N/A	N/A	0.2	N/A	N/A	N/A	N/A	N/A	RELEVANT but sampled time is not available
Aalborg University Hospital	N/A	Asbestos cement manufacturer	36993	9405	108	Manufacturing asbestos products	Asbestos cement factory	Grinding	N/A	N/A	N/A	N/A	Regulatory check requested by Danish authorities	Personal (no respiratory protection)	Asbestos	N/A	N/A	N/A	No respiratory protection	N/A	N/A	N/A	N/A	N/A	1974-05-07	N/A	N/A	N/A	N/A	N/A	N/A	N/A	2.1	N/A	N/A	N/A	N/A	N/A	RELEVANT but sampled time is not available
Aalborg University Hospital	N/A	Asbestos cement manufacturer	36993	9405	108	Manufacturing asbestos products	Asbestos cement factory	Grinding	N/A	N/A	N/A	N/A	Regulatory check requested by Danish authorities	Personal (no respiratory protection)	Asbestos	N/A	N/A	N/A	No respiratory protection	N/A	N/A	N/A	N/A	N/A	1974-05-07	N/A	N/A	N/A	N/A	N/A	N/A	N/A	3.8	N/A	N/A	N/A	N/A	N/A	RELEVANT but sampled time is not available
Aalborg University Hospital	N/A	Asbestos cement manufacturer	36993	9405	108	Manufacturing asbestos products	Asbestos cement factory	Glueing	N/A	N/A	N/A	N/A	Regulatory check requested by Danish authorities	Personal (no respiratory protection)	Asbestos	N/A	N/A	N/A	No respiratory protection	N/A	N/A	N/A	N/A	N/A	1974-05-07	N/A	N/A	N/A	N/A	N/A	N/A	N/A	2.6	N/A	N/A	N/A	N/A	N/A	RELEVANT but sampled time is not available
Aalborg University Hospital	N/A	Asbestos cement manufacturer	36993	9405	108	Manufacturing asbestos products	Asbestos cement factory	Handling	N/A	N/A	N/A	N/A	Regulatory check requested by Danish authorities	Personal (no respiratory protection)	Asbestos	N/A	N/A	N/A	No respiratory protection	N/A	N/A	N/A	N/A	N/A	1974-05-07	N/A	N/A	N/A	N/A	N/A	N/A	N/A	3.6	N/A	N/A	N/A	N/A	N/A	RELEVANT but sampled time is not available
Aalborg University Hospital	N/A	Asbestos cement manufacturer	36993	9405	108	Transport, storage, package asbestos products	Asbestos cement factory	Transport	N/A	N/A	N/A	N/A	Regulatory check requested by Danish authorities	Personal (no respiratory protection)	Asbestos	N/A	N/A	N/A	No respiratory protection	N/A	N/A	N/A	N/A	N/A	1974-05-07	N/A	N/A	N/A	N/A	N/A	N/A	N/A	1.3	N/A	N/A	N/A	N/A	N/A	RELEVANT but sampled time is not available
Aalborg University Hospital	N/A	Asbestos cement manufacturer	36993	9405	108	Manufacturing asbestos products	Asbestos cement factory	Mixing cement of asbestos and water	N/A	N/A	N/A	N/A	Regulatory check requested by Danish authorities	Personal (no respiratory protection)	Asbestos	N/A	N/A	N/A	No respiratory protection	N/A	N/A	N/A	N/A	N/A	1974-07-30	N/A	N/A	N/A	N/A	N/A	N/A	N/A	0.3	N/A	N/A	N/A	N/A	N/A	RELEVANT but sampled time is not available
Aalborg University Hospital	N/A	Asbestos cement manufacturer	36993	9405	108	Manufacturing asbestos products	Asbestos cement factory	Machining	N/A	N/A	N/A	N/A	Regulatory check requested by Danish authorities	Personal (no respiratory protection)	Asbestos	N/A	N/A	N/A	No respiratory protection	N/A	N/A	N/A	N/A	N/A	1974-07-30	N/A	N/A	N/A	N/A	N/A	N/A	N/A	0.9	N/A	N/A	N/A	N/A	N/A	RELEVANT but sampled time is not available
Aalborg University Hospital	N/A	Asbestos cement manufacturer	36993	9405	108	Manufacturing asbestos products	Asbestos cement factory	Assembly line	N/A	N/A	N/A	N/A	Regulatory check requested by Danish authorities	Personal (no respiratory protection)	Asbestos	N/A	N/A	N/A	No respiratory protection	N/A	N/A	N/A	N/A	N/A	1974-07-30	N/A	N/A	N/A	N/A	N/A	N/A	N/A	0.2	N/A	N/A	N/A	N/A	N/A	RELEVANT but sampled time is not available
Aalborg University Hospital	N/A	Asbestos cement manufacturer	36993	9405	1841	Manufacturing asbestos products	Asbestos cement factory	Moulding	N/A	N/A	N/A	N/A	Regulatory check requested by Danish authorities	Personal (no respiratory protection)	Asbestos	N/A	N/A	N/A	No respiratory protection	N/A	N/A	N/A	N/A	N/A	1974-07-30	N/A	N/A	N/A	N/A	N/A	N/A	N/A	0.1	N/A	N/A	N/A	N/A	N/A	RELEVANT but sampled time is not available
Aalborg University Hospital	N/A	Asbestos cement manufacturer	36993	9405	1841	Manufacturing asbestos products	Asbestos cement factory	Machining	N/A	N/A	N/A	N/A	Regulatory check requested by Danish authorities	Personal (no respiratory protection)	Asbestos	N/A	N/A	N/A	No respiratory protection	N/A	N/A	N/A	N/A	N/A	1974-07-30	N/A	N/A	N/A	N/A	N/A	N/A	N/A	0.4	N/A	N/A	N/A	N/A	N/A	RELEVANT but sampled time is not available
Aalborg University Hospital	N/A	Asbestos cement manufacturer	36993	9405	1801	Manufacturing asbestos products	Asbestos cement factory	Assembly line	N/A	N/A	N/A	N/A	Regulatory check requested by Danish authorities	Personal (no respiratory protection)	Asbestos	N/A	N/A	N/A	No respiratory protection	N/A	N/A	N/A	N/A	N/A	1974-07-30	N/A	N/A	N/A	N/A	N/A	N/A	N/A	0.2	N/A	N/A	N/A	N/A	N/A	RELEVANT but sampled time is not available
Aalborg University Hospital	N/A	Asbestos cement manufacturer	36993	9405	1801	Manufacturing asbestos products	Asbestos cement factory	Moulding	N/A	N/A	N/A	N/A	Regulatory check requested by Danish authorities	Personal (no respiratory protection)	Asbestos	N/A	N/A	N/A	No respiratory protection	N/A	N/A	N/A	N/A	N/A	1974-07-30	N/A	N/A	N/A	N/A	N/A	N/A	N/A	0.2	N/A	N/A	N/A	N/A	N/A	RELEVANT but sampled time is not available
Aalborg University Hospital	N/A	Asbestos cement manufacturer	36993	9405	1801	Manufacturing asbestos products	Asbestos cement factory	Machining	N/A	N/A	N/A	N/A	Regulatory check requested by Danish authorities	Personal (no respiratory protection)	Asbestos	N/A	N/A	N/A	No respiratory protection	N/A	N/A	N/A	N/A	N/A	1974-07-30	N/A	N/A	N/A	N/A	N/A	N/A	N/A	0.2	N/A	N/A	N/A	N/A	N/A	RELEVANT but sampled time is not available
Aalborg University Hospital	N/A	Asbestos cement manufacturer	36993	9405	1801	Manufacturing asbestos products	Asbestos cement factory	Assembly line	N/A	N/A	N/A	N/A	Regulatory check requested by Danish authorities	Personal (no respiratory protection)	Asbestos	N/A	N/A	N/A	No respiratory protection	N/A	N/A	N/A	N/A	N/A	1974-07-30	N/A	N/A	N/A	N/A	N/A	N/A	N/A	0.2	N/A	N/A	N/A	N/A	N/A	RELEVANT but sampled time is not available
Aalborg University Hospital	N/A	Asbestos cement manufacturer	36993	9405	1801	Manufacturing asbestos products	Asbestos cement factory	Moulding	N/A	N/A	N/A	N/A	Regulatory check requested by Danish authorities	Personal (no respiratory protection)	Asbestos	N/A	N/A	N/A	No respiratory protection	N/A	N/A	N/A	N/A	N/A	1974-07-30	N/A	N/A	N/A	N/A	N/A	N/A	N/A	0.1	N/A	N/A	N/A	N/A	N/A	RELEVANT but sampled time is not available
Aalborg University Hospital	N/A	Asbestos cement manufacturer	36993	9405	1801	Manufacturing asbestos products	Asbestos cement factory	Machining	N/A	N/A	N/A	N/A	Regulatory check requested by Danish authorities	Personal (no respiratory protection)	Asbestos	N/A	N/A	N/A	No respiratory protection	N/A	N/A	N/A	N/A	N/A	1974-07-30	N/A	N/A	N/A	N/A	N/A	N/A	N/A	1	N/A	N/A	N/A	N/A	N/A	RELEVANT but sampled time is not available
Aalborg University Hospital	N/A	Asbestos cement manufacturer	36993	9405	1813	Manufacturing asbestos products	Asbestos cement factory	Assembly line	N/A	N/A	N/A	N/A	Regulatory check requested by Danish authorities	Personal (no respiratory protection)	Asbestos	N/A	N/A	N/A	No respiratory protection	N/A	N/A	N/A	N/A	N/A	1974-07-30	N/A	N/A	N/A	N/A	N/A	N/A	N/A	1.9	N/A	N/A	N/A	N/A	N/A	RELEVANT but sampled time is not available
Aalborg University Hospital	N/A	Asbestos cement manufacturer	36993	9405	1813	Manufacturing asbestos products	Asbestos cement factory	Machining	N/A	N/A	N/A	N/A	Regulatory check requested by Danish authorities	Personal (no respiratory protection)	Asbestos	N/A	N/A	N/A	No respiratory protection	N/A	N/A	N/A	N/A	N/A	1974-07-30	N/A	N/A	N/A	N/A	N/A	N/A	N/A	1.3	N/A	N/A	N/A	N/A	N/A	RELEVANT but sampled time is not available
Aalborg University Hospital	N/A	Asbestos cement manufacturer	36993	9405	108	Manufacturing asbestos products	Asbestos cement factory	Assembly line	N/A	N/A	N/A	N/A	Regulatory check requested by Danish authorities	Personal (no respiratory protection)	Asbestos	N/A	N/A	N/A	No respiratory protection	N/A	N/A	N/A	N/A	N/A	1974-07-30	N/A	N/A	N/A	N/A	N/A	N/A	N/A	0.5	N/A	N/A	N/A	N/A	N/A	RELEVANT but sampled time is not available
Aalborg University Hospital	N/A	Asbestos cement manufacturer	36993	9405	108	Manufacturing asbestos products	Asbestos cement factory	Machining	N/A	N/A	N/A	N/A	Regulatory check requested by Danish authorities	Personal (no respiratory protection)	Asbestos	N/A	N/A	N/A	No respiratory protection	N/A	N/A	N/A	N/A	N/A	1974-07-30	N/A	N/A	N/A	N/A	N/A	N/A	N/A	0.2	N/A	N/A	N/A	N/A	N/A	RELEVANT but sampled time is not available
Aalborg University Hospital	N/A	Asbestos cement manufacturer	36993	9405	108	Manufacturing asbestos products	Asbestos cement factory	Assembly line	N/A	N/A	N/A	N/A	Regulatory check requested by Danish authorities	Personal (no respiratory protection)	Asbestos	N/A	N/A	N/A	No respiratory protection	N/A	N/A	N/A	N/A	N/A	1974-07-30	N/A	N/A	N/A	N/A	N/A	N/A	N/A	0.3	N/A	N/A	N/A	N/A	N/A	RELEVANT but sampled time is not available
Aalborg University Hospital	N/A	Asbestos cement manufacturer	36993	9405	108	Manufacturing asbestos products	Asbestos cement factory	Moulding	N/A	N/A	N/A	N/A	Regulatory check requested by Danish authorities	Personal (no respiratory protection)	Asbestos	N/A	N/A	N/A	No respiratory protection	N/A	N/A	N/A	N/A	N/A	1974-07-30	N/A	N/A	N/A	N/A	N/A	N/A	N/A	0.3	N/A	N/A	N/A	N/A	N/A	RELEVANT but sampled time is not available
Aalborg University Hospital	N/A	Asbestos cement manufacturer	36993	9405	108	Manufacturing asbestos products	Asbestos cement factory	Machining	N/A	N/A	N/A	N/A	Regulatory check requested by Danish authorities	Personal (no respiratory protection)	Asbestos	N/A	N/A	N/A	No respiratory protection	N/A	N/A	N/A	N/A	N/A	1974-07-30	N/A	N/A	N/A	N/A	N/A	N/A	N/A	0.4	N/A	N/A	N/A	N/A	N/A	RELEVANT but sampled time is not available
Aalborg University Hospital	N/A	Asbestos cement manufacturer	36993	9405	108	Manufacturing asbestos products	Asbestos cement factory	Assembly line	N/A	N/A	N/A	N/A	Regulatory check requested by Danish authorities	Personal (no respiratory protection)	Asbestos	N/A	N/A	N/A	No respiratory protection	N/A	N/A	N/A	N/A	N/A	1974-07-30	N/A	N/A	N/A	N/A	N/A	N/A	N/A	0.8	N/A	N/A	N/A	N/A	N/A	RELEVANT but sampled time is not available
Aalborg University Hospital	N/A	Asbestos cement manufacturer	36993	9405	108	Manufacturing asbestos products	Asbestos cement factory	Moulding	N/A	N/A	N/A	N/A	Regulatory check requested by Danish authorities	Personal (no respiratory protection)	Asbestos	N/A	N/A	N/A	No respiratory protection	N/A	N/A	N/A	N/A	N/A	1974-07-30	N/A	N/A	N/A	N/A	N/A	N/A	N/A	0.3	N/A	N/A	N/A	N/A	N/A	RELEVANT but sampled time is not available
Aalborg University Hospital	N/A	Asbestos cement manufacturer	36993	9405	108	Manufacturing asbestos products	Asbestos cement factory	Moulding	N/A	N/A	N/A	N/A	Regulatory check requested by Danish authorities	Personal (no respiratory protection)	Asbestos	N/A	N/A	N/A	No respiratory protection	N/A	N/A	N/A	N/A	N/A	1974-07-30	N/A	N/A	N/A	N/A	N/A	N/A	N/A	0.4	N/A	N/A	N/A	N/A	N/A	RELEVANT but sampled time is not available
Aalborg University Hospital	N/A	Asbestos cement manufacturer	36993	9405	108	Manufacturing asbestos products	Asbestos cement factory	Mixing cement of asbestos and water	N/A	N/A	N/A	N/A	Regulatory check requested by Danish authorities	Personal (no respiratory protection)	Asbestos	N/A	N/A	N/A	No respiratory protection	N/A	N/A	N/A	N/A	N/A	1974-07-30	N/A	N/A	N/A	N/A	N/A	N/A	N/A	1.4	N/A	N/A	N/A	N/A	N/A	RELEVANT but sampled time is not available
Aalborg University Hospital	N/A	Asbestos cement manufacturer	36993	9405	108	Manufacturing asbestos products	Asbestos cement factory	Pouring activity	N/A	N/A	N/A	N/A	Regulatory check requested by Danish authorities	Personal (no respiratory protection)	Asbestos	N/A	N/A	N/A	No respiratory protection	N/A	N/A	N/A	N/A	N/A	1974-07-30	N/A	N/A	N/A	N/A	N/A	N/A	N/A	1.1	N/A	N/A	N/A	N/A	N/A	RELEVANT but sampled time is not available
Aalborg University Hospital	N/A	Asbestos cement manufacturer	36993	9405	108	Manufacturing asbestos products	Asbestos cement factory	Autoclave	N/A	N/A	N/A	N/A	Regulatory check requested by Danish authorities	Personal (no respiratory protection)	Asbestos	N/A	N/A	N/A	No respiratory protection	N/A	N/A	N/A	N/A	N/A	1974-07-30	N/A	N/A	N/A	N/A	N/A	N/A	N/A	0.5	N/A	N/A	N/A	N/A	N/A	RELEVANT but sampled time is not available
Aalborg University Hospital	N/A	Asbestos cement manufacturer	36993	9405	108	Manufacturing asbestos products	Asbestos cement factory	Pouring activity	N/A	N/A	N/A	N/A	Regulatory check requested by Danish authorities	Personal (no respiratory protection)	Asbestos	N/A	N/A	N/A	No respiratory protection	N/A	N/A	N/A	N/A	N/A	1974-08-02	N/A	N/A	N/A	N/A	N/A	N/A	N/A	20.9	N/A	N/A	N/A	N/A	N/A	RELEVANT but sampled time is not available
Aalborg University Hospital	N/A	Asbestos cement manufacturer	36993	9405	108	Manufacturing asbestos products	Asbestos cement factory	N/A	N/A	N/A	N/A	N/A	Regulatory check requested by Danish authorities	Personal (no respiratory protection)	Asbestos	N/A	N/A	N/A	No respiratory protection	N/A	N/A	N/A	N/A	N/A	1974-08-02	N/A	N/A	N/A	N/A	N/A	N/A	N/A	0.9	N/A	N/A	N/A	N/A	N/A	RELEVANT but sampled time is not available
Aalborg University Hospital	N/A	Asbestos cement manufacturer	36993	9405	108	Cleaning activities	Asbestos cement factory	Cleaning	N/A	N/A	N/A	N/A	Regulatory check requested by Danish authorities	Personal (no respiratory protection)	Asbestos	N/A	N/A	N/A	No respiratory protection	N/A	N/A	N/A	N/A	N/A	1974-08-02	N/A	N/A	N/A	N/A	N/A	N/A	N/A	12.7	N/A	N/A	N/A	N/A	N/A	RELEVANT but sampled time is not available
Aalborg University Hospital	N/A	Asbestos cement manufacturer	36993	9405	7124	Manufacturing asbestos products	Asbestos cement factory	Sawing	N/A	N/A	N/A	N/A	Regulatory check requested by Danish authorities	Personal (no respiratory protection)	Asbestos	N/A	N/A	N/A	No respiratory protection	N/A	N/A	N/A	N/A	N/A	1974-08-01	N/A	N/A	N/A	N/A	N/A	N/A	N/A	1.1	N/A	N/A	N/A	N/A	N/A	RELEVANT but sampled time is not available
Aalborg University Hospital	N/A	Asbestos cement manufacturer	36993	9405	108	Manufacturing asbestos products	Asbestos cement factory	Sawing	N/A	N/A	N/A	N/A	Regulatory check requested by Danish authorities	Personal (no respiratory protection)	Asbestos	N/A	N/A	N/A	No respiratory protection	N/A	N/A	N/A	N/A	N/A	1974-08-01	N/A	N/A	N/A	N/A	N/A	N/A	N/A	0.4	N/A	N/A	N/A	N/A	8 mm. Grey solid	RELEVANT but sampled time is not available
Aalborg University Hospital	N/A	Asbestos cement manufacturer	36993	9405	903	Manufacturing asbestos products	Asbestos cement factory	Sawing	N/A	N/A	N/A	N/A	Regulatory check requested by Danish authorities	Personal (no respiratory protection)	Asbestos	N/A	N/A	N/A	No respiratory protection	N/A	N/A	N/A	N/A	N/A	1974-08-01	N/A	N/A	N/A	N/A	N/A	N/A	N/A	0.4	N/A	N/A	N/A	N/A	N/A	RELEVANT but sampled time is not available
Aalborg University Hospital	N/A	Asbestos cement manufacturer	36993	9405	108	Manufacturing asbestos products	Asbestos cement factory	Grinding	N/A	N/A	N/A	N/A	Regulatory check requested by Danish authorities	Personal (no respiratory protection)	Asbestos	N/A	N/A	N/A	No respiratory protection	N/A	N/A	N/A	N/A	N/A	1974-08-01	N/A	N/A	N/A	N/A	N/A	N/A	N/A	0.7	N/A	N/A	N/A	N/A	10 mm. grey solid	RELEVANT but sampled time is not available
Aalborg University Hospital	N/A	Asbestos cement manufacturer	36993	9405	108	Manufacturing asbestos products	Asbestos cement factory	Grinding	N/A	N/A	N/A	N/A	Regulatory check requested by Danish authorities	Personal (no respiratory protection)	Asbestos	N/A	N/A	N/A	No respiratory protection	N/A	N/A	N/A	N/A	N/A	1974-08-01	N/A	N/A	N/A	N/A	N/A	N/A	N/A	0.7	N/A	N/A	N/A	N/A	10 mm. grey solid	RELEVANT but sampled time is not available
Aalborg University Hospital	N/A	Asbestos cement manufacturer	36993	9405	1703	Transport, storage, package asbestos products	Asbestos cement factory	Transport	N/A	N/A	N/A	N/A	Regulatory check requested by Danish authorities	Personal (no respiratory protection)	Asbestos	N/A	N/A	N/A	No respiratory protection	N/A	N/A	N/A	N/A	N/A	1974-07-31	N/A	N/A	N/A	N/A	N/A	N/A	N/A	0.1	N/A	N/A	N/A	N/A	N/A	RELEVANT but sampled time is not available
Aalborg University Hospital	N/A	Asbestos cement manufacturer	36993	9405	1115	Manufacturing asbestos products	Asbestos cement factory	N/A	N/A	N/A	N/A	N/A	Regulatory check requested by Danish authorities	Personal (no respiratory protection)	Asbestos	N/A	N/A	N/A	No respiratory protection	N/A	N/A	N/A	N/A	N/A	1974-07-31	N/A	N/A	N/A	N/A	N/A	N/A	N/A	0.2	N/A	N/A	N/A	N/A	N/A	RELEVANT but sampled time is not available
Aalborg University Hospital	N/A	Asbestos cement manufacturer	36993	9405	108	Manufacturing asbestos products	Asbestos cement factory	Mixing	N/A	N/A	N/A	N/A	Regulatory check requested by Danish authorities	Personal (no respiratory protection)	Asbestos	N/A	N/A	N/A	No respiratory protection	N/A	N/A	N/A	N/A	N/A	1974-07-31	N/A	N/A	N/A	N/A	N/A	N/A	N/A	1.2	N/A	N/A	N/A	N/A	N/A	RELEVANT but sampled time is not available
Aalborg University Hospital	N/A	Asbestos cement manufacturer	36993	9405	108	Manufacturing asbestos products	Asbestos cement factory	Mixing	N/A	N/A	N/A	N/A	Regulatory check requested by Danish authorities	Personal (no respiratory protection)	Asbestos	N/A	N/A	N/A	No respiratory protection	N/A	N/A	N/A	N/A	N/A	1974-07-31	N/A	N/A	N/A	N/A	N/A	N/A	N/A	0.6	N/A	N/A	N/A	N/A	N/A	RELEVANT but sampled time is not available
Aalborg University Hospital	N/A	Asbestos cement manufacturer	36993	9405	108	Transport, storage, package asbestos products	Asbestos cement factory	Transport	N/A	N/A	N/A	N/A	Regulatory check requested by Danish authorities	Personal (no respiratory protection)	Asbestos	N/A	N/A	N/A	No respiratory protection	N/A	N/A	N/A	N/A	N/A	1974-07-31	N/A	N/A	N/A	N/A	N/A	N/A	N/A	0.3	N/A	N/A	N/A	N/A	N/A	RELEVANT but sampled time is not available
Aalborg University Hospital	N/A	Asbestos cement manufacturer	36993	9405	108	Transport, storage, package asbestos products	Asbestos cement factory	Transport	N/A	N/A	N/A	N/A	Regulatory check requested by Danish authorities	Personal (no respiratory protection)	Asbestos	N/A	N/A	N/A	No respiratory protection	N/A	N/A	N/A	N/A	N/A	1974-07-31	N/A	N/A	N/A	N/A	N/A	N/A	N/A	0.3	N/A	N/A	N/A	N/A	N/A	RELEVANT but sampled time is not available
Aalborg University Hospital	N/A	Asbestos cement manufacturer	36993	9405	108	Manufacturing asbestos products	Asbestos cement factory	N/A	N/A	N/A	N/A	N/A	Regulatory check requested by Danish authorities	Personal (no respiratory protection)	Asbestos	N/A	N/A	N/A	No respiratory protection	N/A	N/A	N/A	N/A	N/A	1974-07-31	N/A	N/A	N/A	N/A	N/A	N/A	N/A	0.1	N/A	N/A	N/A	N/A	N/A	RELEVANT but sampled time is not available
Aalborg University Hospital	N/A	Asbestos cement manufacturer	36993	9405	1801	Manufacturing asbestos products	Asbestos cement factory	N/A	N/A	N/A	N/A	N/A	Regulatory check requested by Danish authorities	Personal (no respiratory protection)	Asbestos	N/A	N/A	N/A	No respiratory protection	N/A	N/A	N/A	N/A	N/A	1974-07-31	N/A	N/A	N/A	N/A	N/A	N/A	N/A	0.3	N/A	N/A	N/A	N/A	N/A	RELEVANT but sampled time is not available
Aalborg University Hospital	N/A	Asbestos cement manufacturer	36993	9405	1801	Manufacturing asbestos products	Asbestos cement factory	N/A	N/A	N/A	N/A	N/A	Regulatory check requested by Danish authorities	Personal (no respiratory protection)	Asbestos	N/A	N/A	N/A	No respiratory protection	N/A	N/A	N/A	N/A	N/A	1974-07-31	N/A	N/A	N/A	N/A	N/A	N/A	N/A	0.1	N/A	N/A	N/A	N/A	N/A	RELEVANT but sampled time is not available
Aalborg University Hospital	N/A	Asbestos cement manufacturer	36993	9405	1801	Manufacturing asbestos products	Asbestos cement factory	Bending	N/A	N/A	N/A	N/A	Regulatory check requested by Danish authorities	Personal (no respiratory protection)	Asbestos	N/A	N/A	N/A	No respiratory protection	N/A	N/A	N/A	N/A	N/A	1974-08-01	N/A	N/A	N/A	N/A	N/A	N/A	N/A	0.3	N/A	N/A	N/A	N/A	N/A	RELEVANT but sampled time is not available
Aalborg University Hospital	N/A	Asbestos cement manufacturer	36993	9405	1801	Manufacturing asbestos products	Asbestos cement factory	Production of air shafts	N/A	N/A	N/A	N/A	Regulatory check requested by Danish authorities	Personal (no respiratory protection)	Asbestos	N/A	N/A	N/A	No respiratory protection	N/A	N/A	N/A	N/A	N/A	1974-08-01	N/A	N/A	N/A	N/A	N/A	N/A	N/A	0.2	N/A	N/A	N/A	N/A	N/A	RELEVANT but sampled time is not available
Aalborg University Hospital	N/A	Asbestos cement manufacturer	36993	9405	1801	Manufacturing asbestos products	Asbestos cement factory	Production of flower box	N/A	N/A	N/A	N/A	Regulatory check requested by Danish authorities	Personal (no respiratory protection)	Asbestos	N/A	N/A	N/A	No respiratory protection	N/A	N/A	N/A	N/A	N/A	1974-08-01	N/A	N/A	N/A	N/A	N/A	N/A	N/A	0.1	N/A	N/A	N/A	N/A	N/A	RELEVANT but sampled time is not available
Aalborg University Hospital	N/A	Asbestos cement manufacturer	36993	9405	1801	Manufacturing asbestos products	Asbestos cement factory	Assembly line	N/A	N/A	N/A	N/A	Regulatory check requested by Danish authorities	Personal (no respiratory protection)	Asbestos	N/A	N/A	N/A	No respiratory protection	N/A	N/A	N/A	N/A	N/A	1974-08-02	N/A	N/A	N/A	N/A	N/A	N/A	N/A	0.1	N/A	N/A	N/A	N/A	N/A	RELEVANT but sampled time is not available
Aalborg University Hospital	N/A	Asbestos cement manufacturer	36993	9405	1801	Manufacturing asbestos products	Asbestos cement factory	Pouring activity	N/A	N/A	N/A	N/A	Regulatory check requested by Danish authorities	Personal (no respiratory protection)	Asbestos	N/A	N/A	N/A	No respiratory protection	N/A	N/A	N/A	N/A	N/A	1974-08-02	N/A	N/A	N/A	N/A	N/A	N/A	N/A	0.3	N/A	N/A	N/A	N/A	N/A	RELEVANT but sampled time is not available
Aalborg University Hospital	N/A	Asbestos cement manufacturer	36993	9405	1801	Manufacturing asbestos products	Asbestos cement factory	Sawing	N/A	N/A	N/A	N/A	Regulatory check requested by Danish authorities	Personal (no respiratory protection)	Asbestos	N/A	N/A	N/A	No respiratory protection	N/A	N/A	N/A	N/A	N/A	1974-08-02	N/A	N/A	N/A	N/A	N/A	N/A	N/A	0.5	N/A	N/A	N/A	N/A	N/A	RELEVANT but sampled time is not available
Aalborg University Hospital	N/A	Asbestos cement manufacturer	36993	9405	1801	Manufacturing asbestos products	Asbestos cement factory	Sawing	N/A	N/A	N/A	N/A	Regulatory check requested by Danish authorities	Personal (no respiratory protection)	Asbestos	N/A	N/A	N/A	No respiratory protection	N/A	N/A	N/A	N/A	N/A	1974-08-01	N/A	N/A	N/A	N/A	N/A	N/A	N/A	3.9	N/A	N/A	N/A	N/A	N/A	RELEVANT but sampled time is not available
Aalborg University Hospital	N/A	Asbestos cement manufacturer	36993	9405	1801	Manufacturing asbestos products	Asbestos cement factory	Sawing	N/A	N/A	N/A	N/A	Regulatory check requested by Danish authorities	Personal (no respiratory protection)	Asbestos	N/A	N/A	N/A	No respiratory protection	N/A	N/A	N/A	N/A	N/A	1974-08-01	N/A	N/A	N/A	N/A	N/A	N/A	N/A	5.9	N/A	N/A	N/A	N/A	N/A	RELEVANT but sampled time is not available
Aalborg University Hospital	N/A	Asbestos cement manufacturer	36993	9405	1801	Manufacturing asbestos products	Asbestos cement factory	Sawing	N/A	N/A	N/A	N/A	Regulatory check requested by Danish authorities	Personal (no respiratory protection)	Asbestos	N/A	N/A	N/A	No respiratory protection	N/A	N/A	N/A	N/A	N/A	1974-08-01	N/A	N/A	N/A	N/A	N/A	N/A	N/A	2.9	N/A	N/A	N/A	N/A	N/A	RELEVANT but sampled time is not available
Aalborg University Hospital	N/A	Asbestos cement manufacturer	36993	9405	108	Manufacturing asbestos products	Asbestos cement factory	N/A	N/A	N/A	N/A	N/A	Regulatory check requested by Danish authorities	Personal (no respiratory protection)	Asbestos	N/A	Mechanical ventilation	Mechanical ventilation	No respiratory protection	N/A	N/A	N/A	N/A	N/A	1981-05-22	12:20:00	N/A	N/A	N/A	N/A	N/A	N/A	0.1	N/A	N/A	N/A	N/A	N/A	RELEVANT but sampled time is not available
Aalborg University Hospital	N/A	Asbestos cement manufacturer	36993	9405	108	Manufacturing asbestos products	Asbestos cement factory	Abrading	N/A	N/A	N/A	N/A	Regulatory check requested by Danish authorities	Personal (no respiratory protection)	Asbestos	N/A	N/A	N/A	No respiratory protection	N/A	N/A	N/A	N/A	N/A	1974-08-01	N/A	N/A	N/A	N/A	N/A	N/A	N/A	1.6	N/A	N/A	N/A	N/A	N/A	RELEVANT but sampled time is not available
Aalborg University Hospital	N/A	Asbestos cement manufacturer	36993	9405	108	Manufacturing asbestos products	Asbestos cement factory	Grinding	N/A	N/A	N/A	N/A	Regulatory check requested by Danish authorities	Personal (no respiratory protection)	Asbestos	N/A	N/A	N/A	No respiratory protection	N/A	N/A	N/A	N/A	N/A	1974-08-01	N/A	N/A	N/A	N/A	N/A	N/A	N/A	1.9	N/A	N/A	N/A	N/A	N/A	RELEVANT but sampled time is not available
Aalborg University Hospital	N/A	Asbestos cement manufacturer	36993	9405	108	Manufacturing asbestos products	Asbestos cement factory	Glueing	N/A	N/A	N/A	N/A	Regulatory check requested by Danish authorities	Personal (no respiratory protection)	Asbestos	N/A	N/A	N/A	No respiratory protection	N/A	N/A	N/A	N/A	N/A	1974-08-01	N/A	N/A	N/A	N/A	N/A	N/A	N/A	3.3	N/A	N/A	N/A	N/A	N/A	RELEVANT but sampled time is not available
Aalborg University Hospital	N/A	Asbestos cement manufacturer	36993	9405	108	Manufacturing asbestos products	Asbestos cement factory	Handling	N/A	N/A	N/A	N/A	Regulatory check requested by Danish authorities	Personal (no respiratory protection)	Asbestos	N/A	N/A	N/A	No respiratory protection	N/A	N/A	N/A	N/A	N/A	1974-08-01	N/A	N/A	N/A	N/A	N/A	N/A	N/A	4.2	N/A	N/A	N/A	N/A	N/A	RELEVANT but sampled time is not available
Aalborg University Hospital	N/A	Asbestos cement manufacturer	36993	9405	108	Transport, storage, package asbestos products	Asbestos cement factory	Transport	N/A	N/A	N/A	N/A	Regulatory check requested by Danish authorities	Personal (no respiratory protection)	Asbestos	N/A	N/A	N/A	No respiratory protection	N/A	N/A	N/A	N/A	N/A	1974-08-01	N/A	N/A	N/A	N/A	N/A	N/A	N/A	1.4	N/A	N/A	N/A	N/A	N/A	RELEVANT but sampled time is not available
Aalborg University Hospital	N/A	Asbestos cement manufacturer	36993	9405	108	Manufacturing asbestos products	Asbestos cement factory	Drying line	N/A	N/A	N/A	N/A	Regulatory check requested by Danish authorities	Personal (no respiratory protection)	Asbestos	N/A	N/A	N/A	No respiratory protection	N/A	N/A	N/A	N/A	N/A	1974-11-06	N/A	N/A	N/A	N/A	N/A	N/A	N/A	0.9	N/A	N/A	N/A	N/A	N/A	RELEVANT but sampled time is not available
Aalborg University Hospital	N/A	Asbestos cement manufacturer	36993	9405	108	Manufacturing asbestos products	Asbestos cement factory	Drying line	N/A	N/A	N/A	N/A	Regulatory check requested by Danish authorities	Personal (no respiratory protection)	Asbestos	N/A	N/A	N/A	No respiratory protection	N/A	N/A	N/A	N/A	N/A	1974-11-06	N/A	N/A	N/A	N/A	N/A	N/A	N/A	1.9	N/A	N/A	N/A	N/A	N/A	RELEVANT but sampled time is not available
Aalborg University Hospital	N/A	Asbestos cement manufacturer	36993	9405	108	Manufacturing asbestos products	Asbestos cement factory	Drying line	N/A	N/A	N/A	N/A	Regulatory check requested by Danish authorities	Personal (no respiratory protection)	Asbestos	N/A	N/A	N/A	No respiratory protection	N/A	N/A	N/A	N/A	N/A	1974-11-06	N/A	N/A	N/A	N/A	N/A	N/A	N/A	1.4	N/A	N/A	N/A	N/A	N/A	RELEVANT but sampled time is not available
Aalborg University Hospital	N/A	Asbestos cement manufacturer	36993	9405	108	Manufacturing asbestos products	Asbestos cement factory	Drying line	N/A	N/A	N/A	N/A	Regulatory check requested by Danish authorities	Personal (no respiratory protection)	Asbestos	N/A	N/A	N/A	No respiratory protection	N/A	N/A	N/A	N/A	N/A	1974-11-06	N/A	N/A	N/A	N/A	N/A	N/A	N/A	1.5	N/A	N/A	N/A	N/A	N/A	RELEVANT but sampled time is not available
Aalborg University Hospital	N/A	Asbestos cement manufacturer	36993	9405	108	Manufacturing asbestos products	Asbestos cement factory	N/A	N/A	N/A	N/A	N/A	Regulatory check requested by Danish authorities	Personal (no respiratory protection)	Asbestos	N/A	N/A	N/A	No respiratory protection	N/A	N/A	N/A	N/A	N/A	1974-11-06	N/A	N/A	N/A	N/A	N/A	N/A	N/A	1.7	N/A	N/A	N/A	N/A	N/A	RELEVANT but sampled time is not available
Aalborg University Hospital	N/A	Asbestos cement manufacturer	36993	9405	108	Manufacturing asbestos products	Asbestos cement factory	N/A	N/A	N/A	N/A	N/A	Regulatory check requested by Danish authorities	Personal (no respiratory protection)	Asbestos	N/A	N/A	N/A	No respiratory protection	N/A	N/A	N/A	N/A	N/A	1974-11-06	N/A	N/A	N/A	N/A	N/A	N/A	N/A	1.5	N/A	N/A	N/A	N/A	N/A	RELEVANT but sampled time is not available
Aalborg University Hospital	N/A	Asbestos cement manufacturer	36993	9405	108	Manufacturing asbestos products	Asbestos cement factory	Machining	N/A	N/A	N/A	N/A	Regulatory check requested by Danish authorities	Personal (no respiratory protection)	Asbestos	N/A	N/A	N/A	No respiratory protection	N/A	N/A	N/A	N/A	N/A	1974-11-05	N/A	N/A	N/A	N/A	N/A	N/A	N/A	0.8	N/A	N/A	N/A	N/A	N/A	RELEVANT but sampled time is not available
Aalborg University Hospital	N/A	Asbestos cement manufacturer	36993	9405	108	Manufacturing asbestos products	Asbestos cement factory	Assembly line	N/A	N/A	N/A	N/A	Regulatory check requested by Danish authorities	Personal (no respiratory protection)	Asbestos	N/A	N/A	N/A	No respiratory protection	N/A	N/A	N/A	N/A	N/A	1974-11-05	N/A	N/A	N/A	N/A	N/A	N/A	N/A	0.6	N/A	N/A	N/A	N/A	N/A	RELEVANT but sampled time is not available
Aalborg University Hospital	N/A	Asbestos cement manufacturer	36993	9405	108	Manufacturing asbestos products	Asbestos cement factory	Moulding	N/A	N/A	N/A	N/A	Regulatory check requested by Danish authorities	Personal (no respiratory protection)	Asbestos	N/A	N/A	N/A	No respiratory protection	N/A	N/A	N/A	N/A	N/A	1974-11-05	N/A	N/A	N/A	N/A	N/A	N/A	N/A	1.3	N/A	N/A	N/A	N/A	N/A	RELEVANT but sampled time is not available
Aalborg University Hospital	N/A	Asbestos cement manufacturer	36993	9405	108	Manufacturing asbestos products	Asbestos cement factory	Machining	N/A	N/A	N/A	N/A	Regulatory check requested by Danish authorities	Personal (no respiratory protection)	Asbestos	N/A	N/A	N/A	No respiratory protection	N/A	N/A	N/A	N/A	N/A	1974-11-05	N/A	N/A	N/A	N/A	N/A	N/A	N/A	1.2	N/A	N/A	N/A	N/A	N/A	RELEVANT but sampled time is not available
Aalborg University Hospital	N/A	Asbestos cement manufacturer	36993	9405	108	Manufacturing asbestos products	Asbestos cement factory	Assembly line	N/A	N/A	N/A	N/A	Regulatory check requested by Danish authorities	Personal (no respiratory protection)	Asbestos	N/A	N/A	N/A	No respiratory protection	N/A	N/A	N/A	N/A	N/A	1974-11-05	N/A	N/A	N/A	N/A	N/A	N/A	N/A	1.4	N/A	N/A	N/A	N/A	N/A	RELEVANT but sampled time is not available
Aalborg University Hospital	N/A	Asbestos cement manufacturer	36993	9405	1813	Manufacturing asbestos products	Asbestos cement factory	Moulding	N/A	N/A	N/A	N/A	Regulatory check requested by Danish authorities	Personal (no respiratory protection)	Asbestos	N/A	N/A	N/A	No respiratory protection	N/A	N/A	N/A	N/A	N/A	1974-11-05	N/A	N/A	N/A	N/A	N/A	N/A	N/A	1.4	N/A	N/A	N/A	N/A	N/A	RELEVANT but sampled time is not available
[truncated: 8,512 more rows]

## Sheet: DSE77 v5 (1989)
REFERENCE:	https://www.dst.dk/da/Statistik/dokumentation/nomenklaturer/dansk-branchekode-db07?id=4b82abf3-ba63-429e-a8ca-5b4381678d58
[truncated: 897 more rows]

## Sheet: Job type code (ARTARB)
Reference: ATABAS. Arbejdstilsynets database for arbejdspladsmålinger. ATABAS. Opgørelser for perioden jan. 1983 – dec. 1985 Arbejdsmiljøinstituttet Jan 1986. Not published. 1986.
[truncated: 287 more rows]

## Sheet: Task code (ARBOPG)
Reference: ATABAS. Arbejdstilsynets database for arbejdspladsmålinger. ATABAS. Opgørelser for perioden jan. 1983 – dec. 1985 Arbejdsmiljøinstituttet Jan 1986. Not published. 1986.
[truncated: 294 more rows]

[truncated: 2 more sheets: ANAMET, Drop down lists used]
